# Supplementary material for: Nutrient supply affects the mRNA expression profile of the porcine skeletal muscle
Source: BMC Genomics. 2017 Aug 10;18:603. doi: 10.1186/s12864-017-3986-x (PMC5553784; doi:10.1186/s12864-017-3986-x)
Supplement: Supplementary file 2 — Differentially expressed genes (q-value <0.05 and |fold-change| > 1.5) in the pig gluteus medius muscle at fasting (T0) vs 5 h (T1) vs 7 h (T2) after eating. (XLSX 900 kb) [file 12864_2017_3986_MOESM2_ESM.xlsx]

## Sheet: Hoja1
Table S1. Differentially expressed genes (q-value < 0.05 and |fold-change| > 1.5) in the pig gluteus medius muscle at fasting (T0) vs 5 h (T1) vs 7 h (T2) after eating .
		T0 vs T1 ANALYSIS				T0 vs T2 ANALYSIS				T1 vs T2 ANALYSIS
Gene	Gene ID	Fold_Change	Log2(FC)	P -value	q - value	Fold_Change	Log2(FC)	P -value	q - value	Fold_Change	Log2(FC)	P -value	q - value
ENSSSCG00000000014	FAM118A	-	-	-	-	1.55833	0.640888	5.73846e-06	0.000372548	-	-	-	-
ENSSSCG00000000063	POLR3H	-	-	-	-	1.72907	0.786991	4.612e-07	3.8727e-05	-	-	-	-
ENSSSCG00000000078	TNRC6B	-1.53687	-0.62	0.00019409	0.0209498	-	-	-	-	-	-	-	-
ENSSSCG00000000181	RND1	-	-	-	-	-2.08493	-1.05675	0.00024913	0.00866885	-	-	-	-
ENSSSCG00000000484		-	-	-	-	4.37718	2.12976	1.40591e-14	2.2661e-12	3.13834	1.65319	1.62418e-14	3.04819e-12
ENSSSCG00000000487	SLC35E3	-	-	-	-	1.86607	0.89571	0.000617214	0.017139	-	-	-	-
ENSSSCG00000000544	PTHLH	-	-	-	-	1.94531	0.961542	0.000448617	0.0134544	-	-	-	-
ENSSSCG00000000576		-	-	-	-	-3.50642	-1.80547	1.07111e-43	2.88849e-41	-3.22657	-1.68687	4.16716e-42	1.18078e-39
ENSSSCG00000000577	GYS2	-	-	-	-	-	-	-	-	1.67018	0.742689	0.000460911	0.0450042
ENSSSCG00000000670		-	-	-	-	2.60268	1.3787	2.71369e-06	0.000188387	2.07053	1.04672	1.10774e-06	0.000145526
ENSSSCG00000000741	NRIP2	-	-	-	-	1.77768	0.82877	0.000329741	0.0107785	-	-	-	-			|
ENSSSCG00000000744		-	-	-	-	18.0009	4.17441	1.27066e-79	6.36375e-77	13.6422	3.77368	1.18143e-92	7.11367e-90
ENSSSCG00000000745		-	-	-	-	1.56917	0.649251	0.000351252	0.0112201	-	-	-	-
ENSSSCG00000000791	PDZRN4	-	-	-	-	-2.11404	-1.07711	0.00024567	0.00857422	-	-	-	-
ENSSSCG00000000808	SLC38A2	-1.84038	-0.88	0.00013614	0.0166612	-1.79005	-0.841675	0.00123296	0.0295049	-	-	-	-
ENSSSCG00000000966	SCO2	-	-	-	-	1.70527	0.774797	3.43399e-05	0.00171981	-	-	-	-
ENSSSCG00000000971	HDAC10	-	-	-	-	1.56917	0.6469	0.000291187	0.00983932	-	-	-	-
ENSSSCG00000001032		-	-	-	-	4.22807	2.07785	2.94859e-58	1.0337e-55	3.73213	1.9022	1.59034e-44	4.88979e-42
ENSSSCG00000001061	JARID2	-1.62451	-0.7	4.8e-05	0.00800145	-	-	-	-	-	-	-	-
ENSSSCG00000001137	HIST1H1D	-	-	-	-	-1.51572	-0.603669	0.000511389	0.0149712	-	-	-	-
ENSSSCG00000001347	PPP1R10	-1.86607	-0.9	4.1e-07	0.00024658	-	-	-	-	-	-	-	-
ENSSSCG00000001412	C6orf47	1.72907	0.79	2.28e-06	0.00083548	1.62451	0.697752	0.000357424	0.0113397	-	-	-	-
ENSSSCG00000001723	PLA2G7	-	-	-	-	2.31338	1.21287	1.22608e-09	1.54121e-07	-	-	-	-
ENSSSCG00000001892	SCAMP2	-	-	-	-	1.82766	0.869828	1.99372e-09	2.43113e-07	-	-	-	-
ENSSSCG00000001898	ULK3	-	-	-	-	1.56917	0.652374	6.2429e-09	7.29534e-07	-	-	-	-
ENSSSCG00000001921	NEO1	-1.51572	-0.6	7.71e-06	0.00212263	-1.53687	-0.615757	1.73974e-05	0.000956722	-	-	-	-
ENSSSCG00000001988	ADCY4	-1.52626	-0.61	6.14e-06	0.00184571	-1.50525	-0.589156	0.000119523	0.00476156	-	-	-	-
ENSSSCG00000002045		-	-	-	-	60.1295	5.90801	0	0	34.7755	5.12251	1.89539e-244	6.84759e-241
ENSSSCG00000002252	ARRDC4	-	-	-	-	-1.81504	-0.861014	0.00220512	0.0452463	-	-	-	-
ENSSSCG00000002261		-	-	-	-	81.5719	6.35275	1.87304e-243	6.5664e-240	48.5029	5.60483	1.2579e-240	3.63559e-237
ENSSSCG00000002281	CHURC1-FNTB	-	-	-	-	1.60214	0.680804	0.00034331	0.0110927	-	-	-	-
ENSSSCG00000002283	FUT8	-	-	-	-	-1.64718	-0.723574	0.000630653	0.0172727	-	-	-	-
ENSSSCG00000002383	FOS	-1.70527	-0.77	0.00023964	0.0239946	-	-	-	-	-	-	-	-
ENSSSCG00000002392	IRF2BPL	1.65864	0.73	0.00056207	0.043444	2	1.00283	6.35575e-08	6.60198e-06	-	-	-	-
ENSSSCG00000002409	MRPS21	-	-	-	-	2.08493	1.06105	0.000163323	0.00617325	-	-	-	-
ENSSSCG00000002412	STON2	-	-	-	-	1.84038	0.883687	1.02882e-07	1.0232e-05	-	-	-	-
ENSSSCG00000002432	KCNK13	-1.97246	-0.98	6.72e-05	0.00986486	-1.69349	-0.755708	0.00250515	0.0494784	-	-	-	-
ENSSSCG00000002495	SYNE3	-1.72907	-0.79	7.07e-07	0.00032222	-	-	-	-	-	-	-	-
ENSSSCG00000002529		-	-	-	-	16	4.00344	1.3053e-52	4.35814e-50	15.7797	3.98243	5.35017e-97	3.36153e-94
ENSSSCG00000002541	SAT1	-	-	-	-	1.85318	0.886194	0.00152	0.0341586	1.86607	0.897829	5.91148e-06	0.000736438
ENSSSCG00000002546	XRCC3	-	-	-	-	1.85318	0.886677	0.000483831	0.0142837	-	-	-	-
ENSSSCG00000002834	COX6B1	-	-	-	-	2.78949	1.47552	5.05322e-07	4.21794e-05	2.07053	1.05377	1.4986e-07	2.10254e-05
ENSSSCG00000002850	RPLP2	-	-	-	-	18.507	4.20706	9.37801e-59	3.372e-56	8.69388	3.11763	5.39889e-49	1.95048e-46
ENSSSCG00000003148	DBP	-	-	-	-	-1.98619	-0.985109	0.00014895	0.00575289	-	-	-	-
ENSSSCG00000003190	ADM5	-	-	-	-	1.61328	0.68521	0.00143176	0.0326939	-	-	-	-
ENSSSCG00000003253	MYADM	-	-	-	-	-1.58008	-0.655659	4.2171e-05	0.00200462	-	-	-	-
ENSSSCG00000003369	ICMT	-	-	-	-	1.6358	0.70977	1.28228e-07	1.24009e-05	-	-	-	-
ENSSSCG00000003527	EPHB2	-	-	-	-	1.87905	0.908088	4.6562e-05	0.00216923	-	-	-	-
ENSSSCG00000003549	LDLRAP1	-	-	-	-	1.50525	0.594741	0.000427077	0.0129499	-	-	-	-
ENSSSCG00000003558	RPS6KA1	-	-	-	-	-1.62451	-0.702645	0.000201196	0.00732825	-	-	-	-
ENSSSCG00000003616	FAM167B	-	-	-	-	-1.81504	-0.858444	8.88782e-05	0.00365495	-	-	-	-
ENSSSCG00000003644	FHL3	-	-	-	-	-1.8025	-0.854986	0.00165896	0.0364533	-	-	-	-
ENSSSCG00000003663	HPCA	-	-	-	-	-1.71713	-0.78369	6.9298e-05	0.00297168	-1.53687	-0.618817	0.000151897	0.0162597
ENSSSCG00000003669	MFSD2A	-	-	-	-	-1.85318	-0.894941	0.00225843	0.0460391	-	-	-	-
ENSSSCG00000003747		-	-	-	-	-1.54757	-0.629442	0.000432796	0.0130518	-	-	-	-
ENSSSCG00000003768	NEXN	1.82766	0.87	0.00055355	0.043444	1.86607	0.900167	0.00158491	0.0352729	-	-	-	-
ENSSSCG00000003802		-	-	-	-	1.61328	0.688742	0.000285275	0.00968623	-	-	-	-
ENSSSCG00000003805	PDE4B	-	-	-	-	-1.58008	-0.658411	0.00080494	0.0209808	-	-	-	-
ENSSSCG00000003861	ORC1	-	-	-	-	-1.67018	-0.74494	0.000646363	0.0176341	-	-	-	-
ENSSSCG00000003968	RIMKLA	1.6358	0.71	0.000359	0.0318454	-	-	-	-	-	-	-	-
ENSSSCG00000004012	THBS2	-	-	-	-	2.44528	1.29259	8.65711e-06	0.000518106	-	-	-	-
ENSSSCG00000004138	HIVEP2	-	-	-	-	-1.76541	-0.815611	0.00104507	0.0258922	-	-	-	-
ENSSSCG00000004151		-	-	-	-	4.43828	2.15104	2.50319e-13	3.85738e-11	2.60268	1.37916	3.0292e-11	5.09012e-09
ENSSSCG00000004154	TNFAIP3	1.85318	0.89	8.77e-08	9.66e-05	1.90528	0.925431	1.23096e-06	9.28052e-05	-	-	-	-
ENSSSCG00000004197		-	-	-	-	4.82323	2.27194	1.05098e-14	1.7137e-12	2.77022	1.46592	2.2143e-12	3.95047e-10
ENSSSCG00000004225	TPD52L1	-	-	-	-	1.8025	0.850526	0.00234695	0.0474225	-	-	-	-
ENSSSCG00000004261		-	-	-	-	6.02099	2.59405	2.23897e-50	7.13569e-48	5.20537	2.37724	1.67972e-46	5.51675e-44
ENSSSCG00000004332	BACH2	-	-	-	-	-2.44528	-1.28658	5.62674e-07	4.60843e-05	-	-	-	-
ENSSSCG00000004337	MANEA	-	-	-	-	1.84038	0.882122	0.00229034	0.0464125	-	-	-	-
ENSSSCG00000004355		-	-	-	-	11.2356	3.49191	1.04129e-37	2.7551e-35	5.9794	2.57518	1.00677e-33	2.50843e-31
ENSSSCG00000004399	SLC22A16	1.75321	0.81	1e-05	0.00264287	2.04202	1.03273	3.93007e-07	3.36045e-05	-	-	-	-
ENSSSCG00000004419	MFSD4B	-	-	-	-	-1.59107	-0.671765	0.000608874	0.017073	-	-	-	-
ENSSSCG00000004509	LIPG	-1.8025	-0.85	0.00049584	0.0409872	-	-	-	-	-	-	-	-
ENSSSCG00000004520	MAPK4	-	-	-	-	-1.62451	-0.698674	4.90226e-05	0.00225391	-	-	-	-
ENSSSCG00000004527		-	-	-	-	16.5642	4.05282	7.06736e-53	2.41721e-50	9.25351	3.2131	1.6326e-53	6.20861e-51
ENSSSCG00000004575		-	-	-	-	9.78112	3.28916	5.91854e-105	3.77253e-102	8.81524	3.13554	5.44824e-113	4.37403e-110
ENSSSCG00000004699	ELL3	-	-	-	-	-1.54757	-0.628221	0.00243142	0.0482942	-	-	-	-
ENSSSCG00000004734	PLA2G4E	-	-	-	-	1.7411	0.797333	0.00114215	0.0278545	-	-	-	-
ENSSSCG00000004754	CHAC1	-	-	-	-	-1.91853	-0.941602	0.000122937	0.0048699	-	-	-	-
ENSSSCG00000004789	THBS1	-1.98619	-0.99	4.84e-05	0.00800145	-	-	-	-	-	-	-	-
ENSSSCG00000004803	ACTC1	-2.08493	-1.06	1.68e-05	0.00382409	-2.20381	-1.1445	2.59835e-05	0.00133958	-	-	-	-
ENSSSCG00000004856	NFATC1	-	-	-	-	-1.56917	-0.645033	0.00180631	0.0389092	-	-	-	-
ENSSSCG00000004896	PHLPP1	-1.52626	-0.61	4.3e-06	0.00138688	-	-	-	-	-	-	-	-
ENSSSCG00000004918	ALPK2	-	-	-	-	-1.65864	-0.733027	5.01237e-06	0.000328451	-	-	-	-
ENSSSCG00000004949		-	-	-	-	4.08405	2.02865	1.02475e-12	1.49689e-10	2.44528	1.28961	2.13905e-09	3.28845e-07
ENSSSCG00000005172		-	-	-	-	54.9482	5.78335	1.72343e-173	3.02096e-170	32.8996	5.03648	3.03714e-181	4.38898e-178
ENSSSCG00000005225		-1.94531	-0.96	9.9e-05	0.0130829	-2.15846	-1.10905	2.77376e-05	0.00141958	-	-	-	-
ENSSSCG00000005233	DMRT2	-	-	-	-	1.95884	0.967283	1.38293e-06	0.000102607	-	-	-	-
ENSSSCG00000005274		-	-	-	-	56.493	5.82276	3.5157e-167	4.93007e-164	46.5271	5.54352	6.60812e-248	3.18313e-244
ENSSSCG00000005288	TLE4	-	-	-	-	-1.90528	-0.92948	5.65249e-07	4.60843e-05	-1.8025	-0.845769	1.24536e-06	0.000160685
ENSSSCG00000005301	FAM214B	-	-	-	-	1.56917	0.651215	1.29704e-07	1.24578e-05	-	-	-	-
ENSSSCG00000005385	NR4A3	-	-	-	-	-2.28153	-1.1925	4.17751e-05	0.00199256	-	-	-	-
ENSSSCG00000005428	HNRNPA1L2	-	-	-	-	8.63383	3.113	5.86218e-29	1.2647e-26	5.09824	2.34767	7.08216e-28	1.62451e-25
ENSSSCG00000005432	RPS16	-	-	-	-	9.06307	3.1831	6.47624e-35	1.62172e-32	6.82108	2.76875	9.57814e-40	2.6618e-37
ENSSSCG00000005437	KLF4	-1.8025	-0.85	2.36e-05	0.00478061	-	-	-	-	-	-	-	-
ENSSSCG00000005449	PTPN3	-	-	-	-	1.58008	0.664024	0.000654086	0.0177413	-	-	-	-
ENSSSCG00000005589	NR6A1	-	-	-	-	-2.31338	-1.2126	2.52225e-07	2.25283e-05	-	-	-	-
ENSSSCG00000005608	ANGPTL2	-	-	-	-	-1.52626	-0.609175	4.28329e-05	0.00202921	-	-	-	-
ENSSSCG00000005631	FAM102A	-	-	-	-	-1.69349	-0.759109	0.00128814	0.0303845	-	-	-	-
ENSSSCG00000005648	SLC27A4	-	-	-	-	1.76541	0.820587	8.36423e-05	0.00347016	-	-	-	-
ENSSSCG00000005669	MIGA2	1.62451	0.7	0.00015917	0.0186174	2.21914	1.15054	2.34089e-07	2.10425e-05	-	-	-	-
ENSSSCG00000005743	VAV2	-1.55833	-0.64	0.00030214	0.0277316	-	-	-	-	-	-	-	-
ENSSSCG00000005762	KCNT1	-	-	-	-	-1.59107	-0.667429	0.000200667	0.00732825	-	-	-	-
ENSSSCG00000005784		-	-	-	-	-2.67585	-1.41807	5.54115e-07	4.59784e-05	-1.75321	-0.813887	0.000116652	0.0129275
ENSSSCG00000005965	MYC	-1.58008	-0.66	0.00018968	0.0209498	-2.07053	-1.04829	7.1715e-08	7.28738e-06	-	-	-	-
ENSSSCG00000005981	FBXO32	-	-	-	-	-2.26577	-1.18086	2.13717e-05	0.00113521	-	-	-	-
ENSSSCG00000006002	NOV	-	-	-	-	1.59107	0.673052	0.000127671	0.00504319	-	-	-	-
ENSSSCG00000006018		-	-	-	-	-1.79005	-0.838153	0.000996625	0.0250012	-	-	-	-
ENSSSCG00000006023	SYBU	-1.93187	-0.95	2.4e-07	0.00018414	-	-	-	-	-	-	-	-
ENSSSCG00000006036	ABRA	-	-	-	-	-1.79005	-0.841056	0.000176687	0.00658956	-	-	-	-
ENSSSCG00000006038	ZFPM2	-	-	-	-	-1.61328	-0.693542	0.000812895	0.0211097	-	-	-	-
ENSSSCG00000006106	CDH17	-1.94531	-0.96	0.00013572	0.0166612	-	-	-	-	-	-	-	-
ENSSSCG00000006114	CU207250.1	-	-	-	-	4.59479	2.19687	4.84022e-14	7.62633e-12	2.25012	1.17199	2.26137e-08	3.30092e-06
ENSSSCG00000006202	CSPP1	1.84038	0.88	0.00030071	0.0277316	-	-	-	-	-	-	-	-
ENSSSCG00000006218	PDE7A	-	-	-	-	-1.61328	-0.688744	0.000134349	0.00526249	-	-	-	-
ENSSSCG00000006231	CHD7	-1.67018	-0.74	1.09e-05	0.00278725	-1.75321	-0.808295	3.32291e-05	0.00167015	-	-	-	-
ENSSSCG00000006240	FAM110B	-	-	-	-	1.62451	0.70135	0.00109777	0.0269598	-	-	-	-
ENSSSCG00000006256	SOX17	-1.52626	-0.61	0.00031508	0.0287197	-1.50525	-0.594605	0.000402341	0.0125378	-	-	-	-
ENSSSCG00000006276	CEBPD	-2.32947	-1.22	5.05e-08	6.37e-05	-1.84038	-0.879056	0.000615189	0.017139	-	-	-	-
ENSSSCG00000006286	SELE	-	-	-	-	-1.89211	-0.924224	0.00158719	0.0352729	-	-	-	-
ENSSSCG00000006290	SLC19A2	-	-	-	-	-2.18859	-1.12952	3.8516e-05	0.00189512	-	-	-	-
ENSSSCG00000006331	PBX1	-1.6358	-0.71	5.3e-08	6.37e-05	-1.93187	-0.953566	7.63493e-07	6.04885e-05	-	-	-	-
ENSSSCG00000006359	ADAMTS4	-1.94531	-0.96	0.00012774	0.0160797	-	-	-	-	-	-	-	-
ENSSSCG00000006395	TAGLN2	-	-	-	-	-1.50525	-0.589314	6.47452e-05	0.00281963	-	-	-	-
ENSSSCG00000006416	ACKR1	-1.81504	-0.86	3.24e-05	0.00586561	-2.07053	-1.0452	1.53687e-07	1.44641e-05	-	-	-	-
ENSSSCG00000006494	SLC25A44	-	-	-	-	1.62451	0.70101	1.40084e-05	0.00080508	-	-	-	-
ENSSSCG00000006504	KIAA0907	-	-	-	-	1.55833	0.637153	0.000741631	0.0196595	-	-	-	-
ENSSSCG00000006518	HCN3	-	-	-	-	-1.94531	-0.95614	6.06905e-05	0.0026763	-2.04202	-1.03019	4.68272e-07	6.38396e-05
ENSSSCG00000006532	EFNA4	-	-	-	-	2.18859	1.12599	1.24078e-05	0.000731068	-	-	-	-
ENSSSCG00000006549	IL6R	-	-	-	-	-1.7411	-0.798725	0.000867063	0.0222282	-	-	-	-
ENSSSCG00000006655	CIART	-2.15846	-1.11	3.5e-08	5.79e-05	-2.34567	-1.23046	4.28042e-08	4.52274e-06	-	-	-	-
ENSSSCG00000006681	TXNIP	-1.77768	-0.83	0.00010325	0.0133789	-1.79005	-0.838712	0.000356505	0.0113362	-	-	-	-
ENSSSCG00000006698	BCL9	1.72907	0.79	2.33e-07	0.00018414	1.86607	0.895003	1.60639e-07	1.49181e-05	-	-	-	-
ENSSSCG00000006740	ATP1A1	-	-	-	-	1.71713	0.775946	4.36194e-07	3.70712e-05	-	-	-	-
ENSSSCG00000006745	CASQ2	-1.94531	-0.96	2.62e-05	0.00516839	-	-	-	-	-	-	-	-
ENSSSCG00000006784	FAM212B	2.04202	1.03	1.37e-05	0.00336314	2.67585	1.41634	1.01141e-08	1.13465e-06	-	-	-	-
ENSSSCG00000006788	ADORA3	-2	-1	4.06e-05	0.00705811	-	-	-	-	-	-	-	-
ENSSSCG00000006791	OVGP1	-	-	-	-	1.94531	0.962257	2.62026e-07	2.32556e-05	-	-	-	-
ENSSSCG00000006820	EPS8L3	-	-	-	-	-1.95884	-0.974819	0.000809935	0.0210718	-	-	-	-
ENSSSCG00000006839	TAF13	-	-	-	-	-5.9794	-2.58305	8.44611e-23	1.74176e-20	-3.03143	-1.60198	1.00808e-13	1.86766e-11
ENSSSCG00000006876	PLPPR5	-1.8025	-0.85	0.00026155	0.025607	-	-	-	-	-	-	-	-
ENSSSCG00000006890	ABCA4	-	-	-	-	-	-	-	-	1.68179	0.751788	0.000320104	0.0328073
ENSSSCG00000006970	DLC1	-1.65864	-0.73	0.00010189	0.013334	-	-	-	-	-	-	-	-
ENSSSCG00000007005	CSGALNACT1	-	-	-	-	-	-	-	-	1.58008	0.656855	8.31127e-05	0.00945718
ENSSSCG00000007094	DZANK1	-	-	-	-	2	0.996711	9.48256e-08	9.49814e-06	-	-	-	-
ENSSSCG00000007139	ADRA1D	1.51572	0.6	0.00032121	0.0288802	-	-	-	-	-	-	-	-
ENSSSCG00000007235	TPX2	-	-	-	-	-1.55833	-0.639512	0.00177826	0.0384823	-	-	-	-
ENSSSCG00000007304		-	-	-	-	1.85318	0.892285	0.000472596	0.014011	-	-	-	-
ENSSSCG00000007350	PPP1R16B	-	-	-	-	1.50525	0.587806	0.000774438	0.0204134	-	-	-	-
ENSSSCG00000007352	DHX35	-	-	-	-	1.56917	0.649461	0.000304596	0.0101457	-	-	-	-
ENSSSCG00000007372	FITM2	-	-	-	-	1.50525	0.593405	0.00111648	0.027276	-	-	-	-
ENSSSCG00000007401	SDC4	-1.8025	-0.85	9.11e-07	0.0003882	-1.81504	-0.859957	1.74998e-05	0.000958595	-	-	-	-
ENSSSCG00000007484	ZNF217	-1.71713	-0.78	0.00029183	0.0277316	-	-	-	-	-	-	-	-
ENSSSCG00000007485	BCAS1	-	-	-	-	-1.77768	-0.833935	0.000638046	0.0174412	-	-	-	-
ENSSSCG00000007500	CH242-266P8.1	-	-	-	-	8.9383	3.16417	1.82659e-125	1.82959e-122	8.87656	3.14713	3.60848e-140	3.25913e-137
ENSSSCG00000007603	NPTX2	-	-	-	-	-1.86607	-0.898658	0.00140183	0.032332	-	-	-	-
ENSSSCG00000007760	PRSS36	-	-	-	-	-1.81504	-0.856637	0.00226006	0.0460391	-	-	-	-
ENSSSCG00000007801	ZNF48	-	-	-	-	1.68179	0.74814	0.000290816	0.00983932	-	-	-	-
ENSSSCG00000007866	TMC7	-	-	-	-	-1.60214	-0.683062	0.00183099	0.0391551	-	-	-	-
ENSSSCG00000007873	ABCC6	-	-	-	-	-1.67018	-0.742401	1.86753e-06	0.000133614	-1.51572	-0.595381	9.98886e-05	0.0112773
ENSSSCG00000007874	ABCC1	-	-	-	-	-1.53687	-0.617647	0.000177517	0.00660296	-	-	-	-
ENSSSCG00000007973	IL9R	-	-	-	-	2.26577	1.18276	6.92951e-06	0.000439695	-	-	-	-
ENSSSCG00000007993	CAPN15	-	-	-	-	1.69349	0.758195	9.80835e-06	0.000582807	-	-	-	-
ENSSSCG00000008073	OMD	-	-	-	-	1.87905	0.907843	0.00140793	0.0324193	-	-	-	-
ENSSSCG00000008108	BCL2L11	-1.71713	-0.78	0.00072379	0.0498245	-1.87905	-0.912609	0.000584811	0.0166008	-	-	-	-
ENSSSCG00000008112	MALL	-	-	-	-	-1.75321	-0.813718	8.0031e-06	0.000487945	-	-	-	-
ENSSSCG00000008132	STARD7	-	-	-	-	1.76541	0.820465	7.31847e-06	0.000456119	-	-	-	-
ENSSSCG00000008162	IL1R1	-	-	-	-	-1.6358	-0.713598	0.000876948	0.0223997	-	-	-	-
ENSSSCG00000008169	TBC1D8	-	-	-	-	-1.61328	-0.685554	8.12703e-07	6.40255e-05	-	-	-	-
ENSSSCG00000008171		-	-	-	-	2.15846	1.10628	1.43651e-13	2.23825e-11	-	-	-	-
ENSSSCG00000008213	CD8B	-	-	-	-	2.07053	1.04811	0.000348528	0.0112097	-	-	-	-
ENSSSCG00000008234	C2orf68	-	-	-	-	-	-	-	-	1.69349	0.760844	0.000409877	0.0411329
ENSSSCG00000008311	CYP26B1	-	-	-	-	-1.91853	-0.94122	0.00082006	0.0212172	-	-	-	-
ENSSSCG00000008337	AAK1	-	-	-	-	1.53687	0.624789	3.79434e-05	0.00187352	-	-	-	-
ENSSSCG00000008347	FBXO48	-	-	-	-	1.79005	0.839837	0.00228202	0.0463779	-	-	-	-
ENSSSCG00000008349	CNRIP1	1.54757	0.63	7.35e-06	0.00208856	1.7411	0.796454	3.05925e-06	0.000209268	-	-	-	-
ENSSSCG00000008514		-	-	-	-	2.36198	1.23596	2.28311e-05	0.0011991	1.98619	0.985425	9.50504e-07	0.000126016
ENSSSCG00000008531		-	-	-	-	2.46229	1.30023	7.42948e-06	0.000460989	-	-	-	-
ENSSSCG00000008593	KLHL29	-	-	-	-	1.60214	0.681636	0.000542624	0.0156519	-	-	-	-
ENSSSCG00000008625	NTSR2	-	-	-	-	-1.93187	-0.952971	0.00117719	0.0284126	-	-	-	-
ENSSSCG00000008690	RNF4	-	-	-	-	1.60214	0.677828	9.16423e-09	1.03637e-06	-	-	-	-
ENSSSCG00000008734		-	-	-	-	3.43426	1.77875	1.12547e-09	1.43477e-07	2.80889	1.49222	2.67749e-12	4.71859e-10
ENSSSCG00000008767	RPS18	-	-	-	-	28.84	4.85258	1.83617e-78	8.87884e-76	45.8866	5.5219	8.18465e-261	5.91382e-257
ENSSSCG00000008769	CD68	-	-	-	-	-2.07053	-1.05393	0.000331164	0.0107998	-	-	-	-
ENSSSCG00000008881	RAPGEF2	-	-	-	-	1.6358	0.708555	0.000391957	0.0122415	-	-	-	-
ENSSSCG00000008928		-	-	-	-	4.16986	2.05714	2.53267e-12	3.62404e-10	2.46229	1.30035	2.29244e-10	3.60088e-08
ENSSSCG00000008968	HMGN1	-	-	-	-	3.55537	1.83078	1.37933e-10	1.8779e-08	2.37841	1.24619	5.11289e-09	7.61715e-07
ENSSSCG00000009002	TLR2	-	-	-	-	-1.8025	-0.848022	0.00198175	0.0417896	-	-	-	-
ENSSSCG00000009024	ATP5I	-	-	-	-	2.60268	1.38163	2.50489e-06	0.000176507	2.14355	1.10151	1.40231e-07	1.98674e-05
ENSSSCG00000009126		-	-	-	-	19.5622	4.28736	1.2646e-61	4.79285e-59	10.9283	3.4506	2.96468e-63	1.26008e-60
ENSSSCG00000009131	PITX2	1.62451	0.7	1.82e-06	0.00068822	1.51572	0.595808	0.000602432	0.0169637	-	-	-	-
ENSSSCG00000009133		-	-	-	-	15.5625	3.95946	2.11154e-126	2.2777e-123	10.5561	3.39736	4.75202e-85	2.64121e-82
ENSSSCG00000009152	SGMS2	-	-	-	-	-1.90528	-0.932987	0.000264462	0.00911193	-	-	-	-
ENSSSCG00000009153	DKK2	-	-	-	-	-1.84038	-0.881712	0.00202583	0.0426549	-	-	-	-
ENSSSCG00000009229	ARHGAP24	-	-	-	-	1.52626	0.608734	3.64721e-05	0.0018201	-	-	-	-
ENSSSCG00000009243	THAP9	-	-	-	-	1.93187	0.952542	1.45934e-06	0.000107707	-	-	-	-
ENSSSCG00000009245	SCD5	-	-	-	-	1.61328	0.691203	0.000270781	0.00927893	-	-	-	-
ENSSSCG00000009255	PRDM8	-1.64718	-0.72	0.0002374	0.0239525	-	-	-	-	-	-	-	-
ENSSSCG00000009281	SGCG	-	-	-	-	-1.53687	-0.617917	0.000608442	0.017073	-	-	-	-
ENSSSCG00000009352	DCLK1	-1.75321	-0.81	0.00047129	0.0403024	-1.76541	-0.824485	0.0016611	0.0364533	-	-	-	-
ENSSSCG00000009364	FREM2	-	-	-	-	-1.93187	-0.94974	4.51731e-09	5.41421e-07	-	-	-	-
ENSSSCG00000009370	FOXO1	-1.54757	-0.63	0.00019904	0.021215	-1.64718	-0.716211	6.17869e-05	0.00270762	-	-	-	-
ENSSSCG00000009462	KLF5	-	-	-	-	-1.95884	-0.969972	0.000403522	0.0125468	-	-	-	-
ENSSSCG00000009464	TBC1D4	-	-	-	-	-1.59107	-0.668184	0.00137551	0.0318296	-	-	-	-
ENSSSCG00000009543		-	-	-	-	-1.81504	-0.86307	0.000737001	0.0195738	-	-	-	-
ENSSSCG00000009599		-	-	-	-	9.12611	3.19161	2.24697e-36	5.72896e-34	4.99332	2.32369	7.33061e-29	1.73663e-26
ENSSSCG00000009605	GFRA2	-	-	-	-	2.04202	1.02875	8.55684e-06	0.000517209	-	-	-	-
ENSSSCG00000009617	REEP4	-	-	-	-	1.59107	0.66662	0.00240715	0.0481533	-	-	-	-
ENSSSCG00000009623	SLC39A14	-	-	-	-	1.54757	0.633697	0.000648875	0.0176683	-	-	-	-
ENSSSCG00000009642	STC1	-2.36198	-1.24	6.42e-07	0.00030322	-	-	-	-	-	-	-	-
ENSSSCG00000009668	CLU	-	-	-	-	-1.87905	-0.913703	0.000305936	0.0101662	-	-	-	-
ENSSSCG00000009676	ZNF395	-	-	-	-	1.56917	0.650922	1.38116e-05	0.00079704	-	-	-	-
ENSSSCG00000009677		-	-	-	-	15.5625	3.96286	6.10001e-71	2.59213e-68	11.0809	3.46667	1.53961e-71	7.4163e-69
ENSSSCG00000009716	SH3RF1	-1.58008	-0.66	1.99e-05	0.00417265	-	-	-	-	-	-	-	-
ENSSSCG00000009801	BCL7A	1.52626	0.61	0.00024902	0.0247466	1.95884	0.966877	2.01821e-07	1.83775e-05	-	-	-	-
ENSSSCG00000009808	TMEM120B	-	-	-	-	1.7411	0.799768	6.58226e-05	0.00285768	-	-	-	-
ENSSSCG00000009814	ANAPC5	-	-	-	-	-1.50525	-0.587515	5.27755e-05	0.00238441	-	-	-	-
ENSSSCG00000009844	HSPB8	-	-	-	-	1.50525	0.593349	0.000979241	0.0246533	-	-	-	-
ENSSSCG00000009848		-	-	-	-	15.7797	3.98321	1.38621e-71	6.07463e-69	11.5514	3.53057	1.99022e-79	1.02717e-76
ENSSSCG00000009866	ZSCAN21	-	-	-	-	3.78423	1.9173	7.43475e-13	1.09745e-10	2.77022	1.46787	5.25251e-12	9.03619e-10
ENSSSCG00000009901	SIRT4	-	-	-	-	1.6358	0.713679	2.93174e-05	0.00148956	-	-	-	-
ENSSSCG00000009911		-	-	-	-	2.62079	1.3911	3.46782e-07	3.0018e-05	2.96905	1.56953	3.08877e-13	5.57948e-11
ENSSSCG00000009913	CABP1	1.75321	0.81	0.00050908	0.0415344	1.75321	0.811643	0.00240072	0.0480933	-	-	-	-
ENSSSCG00000009927		-	-	-	-	1.67018	0.739147	0.000526502	0.0153496	-	-	-	-
ENSSSCG00000010118	HIRA	-	-	-	-	1.86607	0.895503	6.03573e-11	8.29795e-09	-	-	-	-
ENSSSCG00000010219	ARID5B	-	-	-	-	-2.31338	-1.20582	1.01082e-05	0.000598092	-	-	-	-
ENSSSCG00000010221		-	-	-	-	3.605	1.85093	3.27275e-59	1.20773e-56	3.78423	1.91569	6.07494e-49	2.1412e-46
ENSSSCG00000010224	EGR2	-1.75321	-0.81	0.00016632	0.0191528	-	-	-	-	-	-	-	-
ENSSSCG00000010272	ADAMTS14	-2.07053	-1.05	1.84e-05	0.00397913	-	-	-	-	-	-	-	-
ENSSSCG00000010330	PPIF	-	-	-	-	1.70527	0.772698	2.51739e-06	0.000176507	-	-	-	-
ENSSSCG00000010389	C10orf71	-	-	-	-	-1.93187	-0.950866	4.8207e-05	0.00222371	-	-	-	-
ENSSSCG00000010456	PANK1	1.77768	0.83	9.7e-05	0.0129447	2.26577	1.17689	3.61415e-10	4.87319e-08	-	-	-	-
ENSSSCG00000010464	PPP1R3C	-	-	-	-	-2.15846	-1.11109	6.86819e-10	9.00118e-08	-	-	-	-
ENSSSCG00000010478	FFAR4	-	-	-	-	2.56685	1.36298	3.42862e-06	0.000227865	-	-	-	-
ENSSSCG00000010517	PGAM1	1.50525	0.59	0.00019211	0.0209498	1.76541	0.823862	7.13843e-06	0.000447594	-	-	-	-
ENSSSCG00000010537	GOT1	-	-	-	-	1.50525	0.59048	0.000728003	0.0194524	-	-	-	-
ENSSSCG00000010626	RBM20	-1.75321	-0.81	3.22e-05	0.00586561	-2.09943	-1.06763	1.14576e-08	1.27516e-06	-	-	-	-
ENSSSCG00000010678	NANOS1	-	-	-	-	1.82766	0.871718	3.73754e-06	0.000246064	-	-	-	-
ENSSSCG00000010822	BPNT1	-	-	-	-	1.75321	0.80521	1.59981e-09	1.98532e-07	-	-	-	-
ENSSSCG00000010884	SCCPDH	-	-	-	-	-1.86607	-0.901601	2.85503e-07	2.50225e-05	-1.62451	-0.703158	0.000257182	0.0269315
ENSSSCG00000010913		-	-	-	-	-1.67018	-0.736026	0.000728269	0.0194524	-	-	-	-
ENSSSCG00000010992	AQP7	-	-	-	-	1.60214	0.682573	0.000508156	0.0149077	-	-	-	-
ENSSSCG00000011061	PDSS1	-	-	-	-	1.82766	0.867062	2.27075e-05	0.00119709	-	-	-	-
ENSSSCG00000011076		-1.94531	-0.96	1.8e-06	0.00068822	-2.58471	-1.37394	1.39051e-08	1.53537e-06	-	-	-	-
ENSSSCG00000011106	CREM	-	-	-	-	-1.75321	-0.811601	0.000153986	0.00588376	-	-	-	-
ENSSSCG00000011125	GATA3	-2.07053	-1.05	3.57e-09	9.42e-06	-1.62451	-0.704584	0.00065378	0.0177413	-	-	-	-
ENSSSCG00000011133	PFKFB3	-3.01049	-1.59	5.77e-11	1.91e-07	-	-	-	-	-	-	-	-
ENSSSCG00000011206		-	-	-	-	4.16986	2.06436	8.762e-19	1.68314e-16	2.23457	1.15925	2.81322e-09	4.23477e-07
ENSSSCG00000011209	UBE2E2	-	-	-	-	-	-	-	-	1.51572	0.601204	0.000148299	0.0160294
ENSSSCG00000011259	SCN5A	-1.79005	-0.84	0.00056134	0.043444	-1.86607	-0.89878	0.000405625	0.0125843	-	-	-	-
ENSSSCG00000011264	CSRNP1	-1.67018	-0.74	2.85e-05	0.00537341	-1.75321	-0.807454	0.000325345	0.0107071	-	-	-	-
ENSSSCG00000011265	XIRP1	-	-	-	-	-1.87905	-0.908375	0.000350703	0.0112201	-	-	-	-
ENSSSCG00000011270	EIF1B	-	-	-	-	1.54757	0.632829	7.99598e-05	0.00333713	-	-	-	-
ENSSSCG00000011272	RPL14	-	-	-	-	-1.68179	-0.751536	8.30304e-15	1.36981e-12	-1.59107	-0.673303	2.27623e-07	3.16287e-05
ENSSSCG00000011322	CCR1	-	-	-	-	-1.91853	-0.938868	0.000407054	0.0125948	-	-	-	-
ENSSSCG00000011344		-	-	-	-	6.19026	2.62709	9.39253e-21	1.85509e-18	4.14106	2.05129	1.68363e-21	3.5261e-19
ENSSSCG00000011405	HYAL2	-1.6358	-0.71	0.00013057	0.0162801	-	-	-	-	-	-	-	-
ENSSSCG00000011408	ZMYND10	-	-	-	-	2.01391	1.01111	0.00021825	0.00780747	-	-	-	-
ENSSSCG00000011419	FABP3	-	-	-	-	1.87905	0.909883	5.2162e-05	0.0023749	-	-	-	-
ENSSSCG00000011433	WDR82	-	-	-	-	1.77768	0.826558	1.31418e-07	1.25365e-05	-	-	-	-
ENSSSCG00000011534	BHLHE40	-	-	-	-	-1.76541	-0.822439	1.02195e-06	7.87405e-05	-	-	-	-
ENSSSCG00000011604	CHCHD4	1.50525	0.59	2.76e-05	0.00536659	1.71713	0.776048	1.84999e-06	0.000133038	-	-	-	-
ENSSSCG00000011640	TF	-	-	-	-	1.89211	0.924396	0.00132448	0.0309037	-	-	-	-
ENSSSCG00000011641	SLCO2A1	-	-	-	-	-1.75321	-0.805684	1.59652e-05	0.000895518	-	-	-	-
ENSSSCG00000011646	KY	-	-	-	-	-1.86607	-0.901411	6.07985e-06	0.000392893	-	-	-	-
ENSSSCG00000011667		-	-	-	-	32.8996	5.03726	5.80295e-129	6.78123e-126	17.5087	4.13071	1.99797e-105	1.44364e-102
ENSSSCG00000011670	PXYLP1	-	-	-	-	1.84038	0.879099	2.5858e-06	0.000180401	-	-	-	-
ENSSSCG00000011673	TSPAN6	-	-	-	-	16	3.99847	1.87311e-111	1.38245e-108	6.72717	2.74742	1.64297e-43	4.84542e-41
ENSSSCG00000011688		-	-	-	-	8.51496	3.09215	9.87718e-30	2.234e-27	5.16941	2.37123	8.50809e-29	1.98307e-26
ENSSSCG00000011856	RPL35A	-	-	-	-	-2.8481	-1.50675	5.00463e-46	1.46208e-43	-2.9897	-1.57926	5.82309e-45	1.82934e-42
ENSSSCG00000011910		-	-	-	-	23.2636	4.53701	8.54061e-112	6.65361e-109	20.8215	4.3824	6.17976e-144	5.95358e-141
ENSSSCG00000011945		-	-	-	-	5.54044	2.46794	4.91255e-31	1.12932e-28	6.23332	2.64243	2.37679e-56	9.54084e-54
ENSSSCG00000012026	ADAMTS1	-1.95884	-0.97	1.1e-05	0.00278725	-	-	-	-	1.65864	0.730191	0.000388468	0.039257
ENSSSCG00000012032		-	-	-	-	3.13834	1.65266	7.30747e-09	8.33111e-07	2.34567	1.23398	8.28901e-09	1.22229e-06
ENSSSCG00000012051	RUNX1	-	-	-	-	-1.95884	-0.971202	4.9367e-05	0.00226233	-	-	-	-
ENSSSCG00000012100	PNPLA4	-	-	-	-	-1.75321	-0.810137	8.61217e-06	0.000518106	-	-	-	-
ENSSSCG00000012135	VEGFD	-	-	-	-	1.64718	0.724186	1.72295e-05	0.000954979	-	-	-	-
ENSSSCG00000012200	CH242-479E6.1	-	-	-	-	2.8481	1.50503	7.22205e-10	9.3773e-08	2.49666	1.31608	5.58464e-11	9.17087e-09
ENSSSCG00000012241	BCOR	-	-	-	-	1.6358	0.711575	7.66124e-06	0.0004712	-	-	-	-
ENSSSCG00000012277	TIMP1	-	-	-	-	-1.64718	-0.718645	0.00159865	0.0353787	-	-	-	-
ENSSSCG00000012293	PRICKLE3	-	-	-	-	1.60214	0.679456	2.64539e-05	0.00135884	-	-	-	-
ENSSSCG00000012315	SYNJ2	-	-	-	-	2.56685	1.35963	3.6314e-06	0.000240203	1.7411	0.795699	0.000181832	0.0191799
ENSSSCG00000012354		-	-	-	-	21.4068	4.4175	4.34022e-63	1.69063e-60	6.77396	2.7603	4.53364e-38	1.21325e-35
ENSSSCG00000012361	AMER1	-	-	-	-	1.67018	0.740083	6.25409e-06	0.000400461	-	-	-	-
ENSSSCG00000012427		-	-	-	-	5.54044	2.47078	1.59132e-19	3.09931e-17	4.62675	2.21052	7.93256e-27	1.79115e-24
ENSSSCG00000012470	CH242-247N16.2	-	-	-	-	8.75435	3.12684	6.98631e-35	1.71876e-32	5.77572	2.53476	2.36394e-34	5.99321e-32
ENSSSCG00000012481	TSPAN6	-	-	-	-	-2.80889	-1.48676	5.1655e-22	1.04979e-19	-2.96905	-1.57217	1.77425e-35	4.66176e-33
ENSSSCG00000012490	TMEM35A	-	-	-	-	1.76541	0.817205	0.00103991	0.02581	-	-	-	-
ENSSSCG00000012578	COPE	-	-	-	-	58.4852	5.8712	2.28271e-173	3.55671e-170	21.8566	4.45126	1.03719e-116	8.81676e-114
ENSSSCG00000012632	ZCCHC12	-2.15846	-1.11	7.43e-06	0.00208856	-	-	-	-	-	-	-	-
ENSSSCG00000012667	IGSF1	-	-	-	-	-1.62451	-0.703703	0.000184958	0.00682542	-	-	-	-
ENSSSCG00000012669	ARHGAP36	-	-	-	-	-1.79005	-0.844653	0.0016923	0.0370221	-	-	-	-
ENSSSCG00000012875	TPCN2	-	-	-	-	1.65864	0.732844	4.11238e-05	0.00198172	-	-	-	-
ENSSSCG00000012893	UNC93B1	-	-	-	-	-1.87905	-0.905531	7.84845e-05	0.0032937	-	-	-	-
ENSSSCG00000012941	SLC29A2	-	-	-	-	1.51572	0.596005	0.00159193	0.0353222	-	-	-	-
ENSSSCG00000013051	RPL22	-	-	-	-	2.20381	1.13999	5.04545e-05	0.00230464	-	-	-	-
ENSSSCG00000013171	LDHB	-	-	-	-	2.71321	1.44117	3.78699e-27	8.04622e-25	2.62079	1.38841	3.37111e-32	8.25693e-30
ENSSSCG00000013178	ZDHHC5	-	-	-	-	1.65864	0.734509	2.07385e-05	0.00110998	-	-	-	-
ENSSSCG00000013227	KBTBD4	-	-	-	-	1.59107	0.671823	7.45988e-07	5.99527e-05	-	-	-	-
ENSSSCG00000013270	CRY2	-	-	-	-	-1.60214	-0.67506	0.000414107	0.0127627	-	-	-	-
ENSSSCG00000013283	ACCSL	-	-	-	-	-	-	-	-	1.67018	0.737718	0.000267932	0.0276564
ENSSSCG00000013351	NAV2	-1.60214	-0.68	0.00022556	0.0232905	-2.08493	-1.05875	1.15485e-07	1.14046e-05	-	-	-	-
ENSSSCG00000013375	MYOD1	-	-	-	-	1.71713	0.780639	0.00130486	0.0306806	-	-	-	-
ENSSSCG00000013396	ARNTL	1.86607	0.9	3.06e-07	0.00019268	2.46229	1.29795	1.7704e-15	2.99112e-13	-	-	-	-
ENSSSCG00000013397		1.81504	0.86	1.57e-06	0.0006281	2.67585	1.42265	4.31884e-17	7.7645e-15	-	-	-	-
ENSSSCG00000013491	TJP3	-	-	-	-	-1.8025	-0.845318	0.000831262	0.0214279	-	-	-	-
ENSSSCG00000013599	ANGPTL4	-	-	-	-	-2.08493	-1.05638	5.28811e-05	0.00238441	-	-	-	-
ENSSSCG00000013640	KEAP1	-	-	-	-	-2.78949	-1.48254	7.01697e-09	8.06549e-07	-2.71321	-1.43777	4.24395e-12	7.38908e-10
ENSSSCG00000013655	ICAM1	-	-	-	-	-1.65864	-0.732394	0.0010261	0.0255577	-	-	-	-
ENSSSCG00000013784	DNAJB1	-	-	-	-	2.36198	1.24021	1.86771e-08	2.04617e-06	1.58008	0.66478	0.000148636	0.0160294
ENSSSCG00000013940	NLRP3	-	-	-	-	-1.76541	-0.818202	0.00212257	0.0439657	-	-	-	-
ENSSSCG00000014133	RPS23	-	-	-	-	-1.95884	-0.970443	1.51665e-11	2.12679e-09	-2	-0.997094	1.01093e-16	2.02902e-14
ENSSSCG00000014157	NR2F1	1.7411	0.8	0.00065706	0.0474556	-	-	-	-	-	-	-	-
ENSSSCG00000014168	ELL2	-1.93187	-0.95	4.73e-05	0.00800145	-1.91853	-0.940257	0.000419091	0.0128037	-	-	-	-
ENSSSCG00000014318	TRPC7	-	-	-	-	2.02792	1.01923	0.000224644	0.00793499	-	-	-	-
ENSSSCG00000014399	ARHGAP26	-	-	-	-	-1.64718	-0.720431	0.00014933	0.00575289	-	-	-	-
ENSSSCG00000014432	GRPEL2	-	-	-	-	1.51572	0.602992	0.00196126	0.0414822	-	-	-	-
ENSSSCG00000014878	PAK1	-	-	-	-	-1.64718	-0.717384	8.52859e-05	0.00352792	-	-	-	-
ENSSSCG00000014896	ATP1B3	-	-	-	-	1.85318	0.893681	0.000143609	0.00559399	-	-	-	-
ENSSSCG00000014910	RPL35A	-	-	-	-	30.0647	4.90642	2.37782e-255	1.11147e-251	19.8353	4.3106	1.51347e-176	1.8226e-173
ENSSSCG00000014915	EED	-	-	-	-	1.77768	0.827334	1.37875e-05	0.00079704	-	-	-	-
ENSSSCG00000014974	ENY2	-	-	-	-	12.996	3.70492	8.83729e-109	6.19627e-106	8.45614	3.08268	4.57613e-68	2.13322e-65
ENSSSCG00000015037	IL18	-1.72907	-0.79	0.00038118	0.0333643	-1.87905	-0.90634	0.000156804	0.00597517	-	-	-	-
ENSSSCG00000015144	GRAMD1B	-	-	-	-	-1.67018	-0.740662	6.95833e-05	0.00297168	-	-	-	-
ENSSSCG00000015239	BARX2	-	-	-	-	-1.93187	-0.951998	0.00107069	0.0264803	-	-	-	-
ENSSSCG00000015277	SOX13	-1.53687	-0.62	0.00035541	0.0317396	-	-	-	-	-	-	-	-
ENSSSCG00000015283	PIK3C2B	-	-	-	-	1.72907	0.785916	2.22899e-07	2.01659e-05	-	-	-	-
ENSSSCG00000015308		-	-	-	-	1.97246	0.983146	1.82901e-06	0.000132208	-	-	-	-
ENSSSCG00000015337		-	-	-	-	-1.6358	-0.707904	2.21809e-06	0.000157093	-1.59107	-0.668653	0.000109217	0.0122348
ENSSSCG00000015369	HDAC9	-	-	-	-	-2.15846	-1.10789	0.000159932	0.00607044	-	-	-	-
ENSSSCG00000015436	CCDC71L	-	-	-	-	-2	-1.00415	8.575e-05	0.00353668	-	-	-	-
ENSSSCG00000015475	MYOG	1.60214	0.68	0.00023666	0.0239525	1.6358	0.709176	0.000170119	0.00639565	-	-	-	-
ENSSSCG00000015519	RASAL2	-1.72907	-0.79	2.34e-07	0.00018414	-1.82766	-0.86543	1.56919e-07	1.46698e-05	-	-	-	-
ENSSSCG00000015541		-1.62451	-0.7	4.17e-06	0.0013794	-	-	-	-	-	-	-	-
ENSSSCG00000015545	GLUL	-1.60214	-0.68	0.00055306	0.043444	-2.15846	-1.11171	9.53045e-07	7.38373e-05	-	-	-	-
ENSSSCG00000015548	RGSL1	-2	-1	5.21e-05	0.0082981	-	-	-	-	-	-	-	-
ENSSSCG00000015551	RGS8	-	-	-	-	-1.84038	-0.880516	0.00124271	0.0296369	-	-	-	-
ENSSSCG00000015559	NCF2	-	-	-	-	-1.6358	-0.708178	0.00164658	0.0362481	-	-	-	-
ENSSSCG00000015579	PTGS2	-1.94531	-0.96	8.87e-05	0.0123424	-	-	-	-	-	-	-	-
ENSSSCG00000015589	VASH2	-	-	-	-	1.86607	0.903231	0.000135259	0.00528338	-	-	-	-
ENSSSCG00000015590	FLVCR1	-	-	-	-	1.84038	0.882966	0.000178454	0.00662025	-	-	-	-
ENSSSCG00000015595	ATF3	-	-	-	-	-2.44528	-1.29045	6.98565e-09	8.06549e-07	-	-	-	-
ENSSSCG00000015617	G0S2	1.84038	0.88	0.00047874	0.0403024	2.05623	1.04243	1.67306e-05	0.000934715	-	-	-	-
ENSSSCG00000015620	TIAL1	-	-	-	-	21.259	4.41285	2.04485e-64	8.19284e-62	9.64646	3.27053	8.75204e-59	3.61359e-56
ENSSSCG00000015659	YOD1	-	-	-	-	-2.12874	-1.09223	0.000202407	0.00735325	-	-	-	-
ENSSSCG00000015662	C4BPA	-	-	-	-	-1.90528	-0.933397	5.91821e-05	0.00263559	-1.67018	-0.738704	0.000445021	0.0437483
ENSSSCG00000015767	SPATA4	-	-	-	-	-2.05623	-1.03799	0.000245799	0.00857422	-	-	-	-
ENSSSCG00000015798	ANKRD37	-	-	-	-	2.01391	1.00583	0.000271294	0.00927893	-	-	-	-
ENSSSCG00000015814	TACC1	-1.72907	-0.79	0.00027386	0.0262291	-	-	-	-	-	-	-	-
ENSSSCG00000015836	HNRNPA2B1	-	-	-	-	27.2843	4.77172	4.35397e-74	1.96954e-71	3.20428	1.68219	1.08093e-15	2.05533e-13
ENSSSCG00000015854	OCA2	-	-	-	-	1.82766	0.867101	0.00220293	0.0452463	-	-	-	-
ENSSSCG00000015871	NR4A2	-2.15846	-1.11	2.57e-06	0.00089252	-	-	-	-	-	-	-	-
ENSSSCG00000015889	TANK	-	-	-	-	1.77768	0.825121	0.00219866	0.0452463	-	-	-	-
ENSSSCG00000015903	SLC38A11	-	-	-	-	1.89211	0.91893	0.00153663	0.0343671	-	-	-	-
ENSSSCG00000015969		-	-	-	-	-2	-1.00121	0.000297725	0.00998639	-	-	-	-
ENSSSCG00000015986	HOXD1	2.15846	1.11	4.86e-07	0.00027951	1.90528	0.933633	0.000421764	0.0128574	-	-	-	-
ENSSSCG00000016068	HECW1	-1.70527	-0.77	0.00049354	0.0409872	-1.7411	-0.796154	0.00179515	0.0387282	-	-	-	-
ENSSSCG00000016074	ANKRD44	-1.84038	-0.88	8.61e-05	0.0122359	-1.93187	-0.951997	0.000194468	0.00715753	-	-	-	-
ENSSSCG00000016193	CNOT9	-	-	-	-	1.51572	0.599786	2.19406e-08	2.36671e-06	-	-	-	-
ENSSSCG00000016222	KCNE4	-2.01391	-1.01	4.52e-05	0.00776627	-	-	-	-	-	-	-	-
ENSSSCG00000016241		-	-	-	-	1.86607	0.903368	6.86479e-08	7.02664e-06	1.58008	0.664795	0.000178214	0.0189366
ENSSSCG00000016287	CHRND	-	-	-	-	-1.86607	-0.900554	4.36803e-05	0.00205547	-	-	-	-
ENSSSCG00000016288	CHRNG	-2.09943	-1.07	1.97e-05	0.00417265	-	-	-	-	-	-	-	-
ENSSSCG00000016338	PER2	-1.67018	-0.74	1.05e-06	0.00043297	-2.47941	-1.30898	3.96247e-16	7.03364e-14	-	-	-	-
ENSSSCG00000016343	TWIST2	-	-	-	-	2.23457	1.15917	3.74197e-05	0.00186077	-	-	-	-
ENSSSCG00000016386		-	-	-	-	60.9688	5.92657	2.11826e-234	5.94088e-231	46.8507	5.55061	7.57134e-300	1.09413e-295
ENSSSCG00000016403	VIPR2	-	-	-	-	1.90528	0.929821	0.00103111	0.025637	-	-	-	-
ENSSSCG00000016426	ACTR3B	-	-	-	-	1.56917	0.648001	1.52603e-06	0.000111456	-	-	-	-
ENSSSCG00000016462	CLCN1	-	-	-	-	-1.86607	-0.904333	3.34127e-06	0.000223118	-	-	-	-
ENSSSCG00000016538		-	-	-	-	46.5271	5.54094	2.38307e-198	5.56964e-195	32.6724	5.02513	1.71304e-210	3.53645e-207
ENSSSCG00000016571	RPS20	-	-	-	-	19.8353	4.31252	4.94523e-90	2.66719e-87	24.9333	4.64158	8.33641e-197	1.33855e-193
ENSSSCG00000016605	LMOD2	-	-	-	-	-1.94531	-0.956134	2.1235e-05	0.00113224	-	-	-	-
ENSSSCG00000016687	CHN2	-	-	-	-	1.61328	0.692278	0.000990332	0.0248879	-	-	-	-
ENSSSCG00000016690	CREB5	-1.6358	-0.71	0.00072229	0.0498245	-1.79005	-0.841367	0.00047789	0.0141381	-	-	-	-
ENSSSCG00000016735		-	-	-	-	38.0546	5.25378	7.19132e-147	9.16763e-144	32.6724	5.02715	2.24615e-216	5.40986e-213
ENSSSCG00000016737	PPIA	-	-	-	-	-1.6358	-0.708947	4.559e-07	3.85126e-05	-1.54757	-0.631858	1.97167e-05	0.00235476
ENSSSCG00000016791		-	-	-	-	51.6251	5.68608	3.48188e-120	3.2551e-117	18.2522	4.18803	4.95467e-98	3.25454e-95
ENSSSCG00000016835	SKP2	-	-	-	-	2.17347	1.1218	8.68252e-06	0.000518106	-	-	-	-
ENSSSCG00000016837	RPS24	-	-	-	-	4.22807	2.07891	5.11806e-13	7.71726e-11	2.65737	1.41348	4.31978e-11	7.17531e-09
ENSSSCG00000016840		-	-	-	-	6.58873	2.72219	9.71215e-22	1.94562e-19	3.55537	1.82521	2.37307e-17	4.83003e-15
ENSSSCG00000016851	OSMR	-	-	-	-	-1.68179	-0.752972	0.0018159	0.0389973	-	-	-	-
ENSSSCG00000016886		-	-	-	-	9.25351	3.20914	5.31789e-33	1.26394e-30	11.3924	3.50661	9.62668e-80	5.15241e-77
ENSSSCG00000016927	SAMD4B	-	-	-	-	2.92817	1.54833	8.94174e-08	9.02087e-06	1.90528	0.934671	1.22937e-06	0.000160051
ENSSSCG00000016971	MCCC2	-1.55833	-0.64	2.94e-07	0.00019268	-	-	-	-	-	-	-	-
ENSSSCG00000017077		-	-	-	-	18.6357	4.22318	1.0656e-79	5.5344e-77	10.4831	3.39289	7.80554e-65	3.41812e-62
ENSSSCG00000017137	METRNL	-	-	-	-	1.76541	0.818935	0.000200331	0.00732825	-	-	-	-
ENSSSCG00000017143	CEP131	-	-	-	-	-1.61328	-0.687529	0.00119004	0.0286479	-	-	-	-
ENSSSCG00000017195	TRIM65	-	-	-	-	1.59107	0.666626	2.31288e-05	0.00120571	-	-	-	-
ENSSSCG00000017214	ARMC7	-	-	-	-	1.59107	0.665074	3.24488e-06	0.000219301	-	-	-	-
ENSSSCG00000017251	SOX9	-	-	-	-	-2.28153	-1.19121	8.77413e-07	6.83554e-05	-	-	-	-
ENSSSCG00000017260	WIPI1	-	-	-	-	1.58008	0.662783	1.26947e-05	0.000741742	-	-	-	-
ENSSSCG00000017307	MYL4	-2.14355	-1.1	4.61e-06	0.00145123	-	-	-	-	-	-	-	-
ENSSSCG00000017337	ACBD4	-	-	-	-	1.55833	0.638331	3.25284e-06	0.000219301	-	-	-	-
ENSSSCG00000017366	HDAC5	-	-	-	-	-1.59107	-0.667045	4.35388e-05	0.00205547	-	-	-	-
ENSSSCG00000017376	MEOX1	-1.56917	-0.65	0.00016665	0.0191528	-	-	-	-	-	-	-	-
ENSSSCG00000017391	PLEKHH3	-	-	-	-	1.84038	0.878009	2.58076e-05	0.00133543	-	-	-	-
ENSSSCG00000017414	KAT2A	-	-	-	-	1.61328	0.687288	2.05578e-05	0.00110998	-	-	-	-
ENSSSCG00000017477	CASC3	-	-	-	-	1.52626	0.605793	6.74745e-10	8.92637e-08	-	-	-	-
ENSSSCG00000017481	NR1D1	1.61328	0.69	5.29e-05	0.00830109	1.86607	0.90116	1.71021e-05	0.000951677	-	-	-	-
ENSSSCG00000017506	FBXL20	-	-	-	-	-1.54757	-0.634697	0.00110117	0.026996	-	-	-	-
ENSSSCG00000017518	OSBPL7	-	-	-	-	1.53687	0.622456	0.00038213	0.0120148	-	-	-	-
ENSSSCG00000017528	SNX11	1.59107	0.67	1.83e-05	0.00397913	1.8025	0.851021	7.48013e-06	0.000462088	-	-	-	-
ENSSSCG00000017539	HOXB6	1.69349	0.76	0.00021794	0.0226811	-	-	-	-	-	-	-	-
ENSSSCG00000017682	MYO19	1.76541	0.82	9.19e-05	0.012521	2.69447	1.43327	2.78688e-08	2.98323e-06	-	-	-	-
ENSSSCG00000017811	CYCS	-	-	-	-	-	-	-	-	1.86607	0.902957	1.70446e-05	0.0020526
ENSSSCG00000017885	SMTNL2	-	-	-	-	1.85318	0.886042	1.29262e-06	9.6933e-05	-	-	-	-
ENSSSCG00000017909	CHRNE	-	-	-	-	-1.65864	-0.73353	0.00175552	0.0381669	-	-	-	-
ENSSSCG00000017983	PER1	-2.8481	-1.51	4.38e-15	3.95e-11	-1.82766	-0.867349	0.000350876	0.0112201	-	-	-	-
ENSSSCG00000017987	MYH10	-	-	-	-	1.65864	0.73123	0.000771886	0.0203845	-	-	-	-
ENSSSCG00000018003	MYH2	-	-	-	-	-1.90528	-0.927152	8.51465e-06	0.000516887	-	-	-	-
ENSSSCG00000018009	ADPRM	1.76541	0.82	0.00062772	0.046092	-	-	-	-	-	-	-	-
ENSSSCG00000018046		-	-	-	-	2.05623	1.03865	0.000363801	0.0114901	-	-	-	-
ENSSSCG00000020842	TAF13	-	-	-	-	2.96905	1.57051	5.63845e-08	5.90059e-06	2.58471	1.37053	1.6452e-10	2.64165e-08
ENSSSCG00000021002	ZNF821	-	-	-	-	-1.56917	-0.654477	0.00151781	0.0341586	-	-	-	-
ENSSSCG00000021044	HECW2	-1.59107	-0.67	0.00058813	0.0446741	-1.87905	-0.911971	0.000222842	0.00791117	-	-	-	-
ENSSSCG00000021112		-	-	-	-	-1.6358	-0.713093	0.000569489	0.0162646	-	-	-	-
ENSSSCG00000021154	MCCC2	-1.50525	-0.59	1.6e-05	0.00370244	-	-	-	-	-	-	-	-
ENSSSCG00000021273		-1.61328	-0.69	5.04e-05	0.00822676	-	-	-	-	-	-	-	-
ENSSSCG00000021436	DFFB	-	-	-	-	1.68179	0.745644	0.0024183	0.0481725	-	-	-	-
ENSSSCG00000021494	CDC25A	-	-	-	-	1.82766	0.872322	4.70412e-05	0.0021843	-	-	-	-
ENSSSCG00000021569	MMP25	-	-	-	-	-2.41162	-1.27411	1.37567e-05	0.00079704	-	-	-	-
ENSSSCG00000021586	ZHX2	-	-	-	-	-1.82766	-0.867774	1.1641e-07	1.14155e-05	-	-	-	-
ENSSSCG00000021593	NAV2	-1.72907	-0.79	0.00058197	0.0444617	-2	-0.998294	6.24105e-05	0.00272642	-	-	-	-
ENSSSCG00000021598	EVA1C	-2.20381	-1.14	2.51e-07	0.00018414	-	-	-	-	-	-	-	-
ENSSSCG00000021624	LAD1	-	-	-	-	-1.59107	-0.670693	0.00108466	0.0267027	-	-	-	-
ENSSSCG00000021638	NEU3	1.93187	0.95	2.42e-06	0.00086451	2.90794	1.53598	5.42775e-16	9.51417e-14	-	-	-	-
ENSSSCG00000021694		-	-	-	-	-2.01391	-1.00759	0.000341463	0.0110585	-	-	-	-
ENSSSCG00000021820	ALG9	-	-	-	-	1.51572	0.603769	6.16485e-05	0.00270762	-	-	-	-
ENSSSCG00000021825	RPS21	-	-	-	-	-14.5203	-3.85947	3.32849e-107	2.22264e-104	-12.2101	-3.60654	5.95536e-112	4.52953e-109
ENSSSCG00000021851		-	-	-	-	14.3204	3.83745	6.9962e-66	2.88552e-63	6.40856	2.67913	9.34555e-39	2.54816e-36
ENSSSCG00000021871	FDXACB1	-	-	-	-	1.51572	0.597924	0.000118455	0.00473247	-	-	-	-
ENSSSCG00000022069	PIGH	-	-	-	-	1.50525	0.588567	0.00142895	0.0326887	-	-	-	-
ENSSSCG00000022191		-	-	-	-	1.98619	0.991588	0.000626626	0.0172197	-	-	-	-
ENSSSCG00000022256	C10orf10	-2.18859	-1.13	5.55e-07	0.00028611	-2.18859	-1.12686	1.52243e-05	0.000864334	-	-	-	-
ENSSSCG00000022337		-	-	-	-	-1.95884	-0.973361	0.000564281	0.0161488	-	-	-	-
ENSSSCG00000022347	WNT11	-	-	-	-	1.94531	0.961568	3.32093e-06	0.00022282	-	-	-	-
ENSSSCG00000022413	TIRAP	-	-	-	-	1.52626	0.605252	0.00226206	0.0460391	-	-	-	-
ENSSSCG00000022449		-	-	-	-	9.25351	3.20556	1.65224e-29	3.67767e-27	4.59479	2.19772	1.65412e-24	3.56772e-22
ENSSSCG00000022453		-1.52626	-0.61	0.00019496	0.0209498	-	-	-	-	-	-	-	-
ENSSSCG00000022687	NAA40	1.62451	0.7	3.05e-05	0.00567394	2.63902	1.40454	1.29148e-15	2.23586e-13	-	-	-	-
ENSSSCG00000022705	SALL2	-	-	-	-	1.64718	0.716998	0.000175399	0.00655898	-	-	-	-
ENSSSCG00000022760		-	-	-	-	-1.94531	-0.963138	6.82742e-18	1.27654e-15	-1.71713	-0.780019	1.90114e-10	3.01905e-08
ENSSSCG00000022834		-	-	-	-	2.07053	1.05364	0.000220764	0.00785731	-	-	-	-
ENSSSCG00000022995		-	-	-	-	4.37718	2.12957	4.30773e-13	6.56601e-11	2.53151	1.34212	1.30616e-10	2.12082e-08
ENSSSCG00000023031	TNNT2	-2.69447	-1.43	8.48e-09	1.6e-05	-2.58471	-1.36559	7.49289e-07	5.99527e-05	-	-	-	-
ENSSSCG00000023072		-	-	-	-	2.75108	1.4625	2.77531e-07	2.44769e-05	1.8025	0.851164	4.16318e-06	0.000527738
ENSSSCG00000023105	NET1	-1.62451	-0.7	5.68e-07	0.00028611	-	-	-	-	-	-	-	-
ENSSSCG00000023133	OSBPL6	-1.77768	-0.83	1.56e-05	0.00370244	-1.68179	-0.747587	0.000872742	0.022333	-	-	-	-
ENSSSCG00000023219		-	-	-	-	2.73208	1.45016	3.68656e-07	3.17157e-05	-	-	-	-
ENSSSCG00000023298	SRXN1	-	-	-	-	-5.6962	-2.51361	1.67125e-18	3.16701e-16	-2.36198	-1.2414	2.28875e-09	3.48155e-07
ENSSSCG00000023328		-	-	-	-	1.81504	0.856035	0.00172114	0.0375358	-	-	-	-
ENSSSCG00000023331	UBL5	-	-	-	-	-2.28153	-1.18865	1.91567e-05	0.00104527	-2.11404	-1.076	5.69357e-07	7.68952e-05
ENSSSCG00000023356		-	-	-	-	1.7411	0.799205	0.00209204	0.0434617	-	-	-	-
ENSSSCG00000023479	NCKAP5	-	-	-	-	-2.08493	-1.06156	0.000303536	0.0101345	-	-	-	-
ENSSSCG00000023659	ARHGEF17	-1.82766	-0.87	0.0001059	0.0135886	-	-	-	-	-	-	-	-
ENSSSCG00000023667	KEAP1	-	-	-	-	-5.20537	-2.37909	8.67716e-18	1.58026e-15	-3.75809	-1.9108	6.84826e-19	1.41377e-16
ENSSSCG00000023714	SLC31A2	1.52626	0.61	1.13e-07	0.00011446	2.08493	1.05927	1.23094e-09	1.54121e-07	-	-	-	-
ENSSSCG00000023854	PER2	-1.65864	-0.73	5.17e-06	0.00159012	-2.2974	-1.20392	3.05025e-12	4.32057e-10	-	-	-	-
ENSSSCG00000023876	NR6A1	-	-	-	-	-1.8025	-0.84945	0.00175444	0.0381669	-	-	-	-
ENSSSCG00000023971	H3F3A	-	-	-	-	-1.52626	-0.612376	1.73882e-05	0.000956722	-1.59107	-0.67316	6.98875e-07	9.35133e-05
ENSSSCG00000024136	AMPH	-	-	-	-	1.70527	0.768602	0.00121089	0.0290758	-	-	-	-
ENSSSCG00000024219	TIGAR	1.98619	0.99	7.93e-07	0.00034946	2.31338	1.20585	1.70675e-07	1.57459e-05	-	-	-	-
ENSSSCG00000024384	DCAF12	-	-	-	-	6.54322	2.71354	2.6115e-44	7.1806e-42	5.27803	2.39626	6.75952e-54	2.64005e-51
ENSSSCG00000024428	CHRNA9	1.70527	0.77	0.00070444	0.0490112	-	-	-	-	-	-	-	-
ENSSSCG00000024527	NDEL1	-1.69349	-0.76	0.00025557	0.0252084	-2.54912	-1.35229	1.70089e-09	2.09225e-07	-	-	-	-
ENSSSCG00000024566	PLA2G4E	-	-	-	-	1.76541	0.815211	0.000543207	0.0156519	-	-	-	-
ENSSSCG00000024583		-	-	-	-	-1.72907	-0.785857	0.000520351	0.0152019	-	-	-	-
ENSSSCG00000024609	GNAT1	-1.79005	-0.84	0.00056055	0.043444	-	-	-	-	-	-	-	-
ENSSSCG00000024627		-	-	-	-	-1.62451	-0.698843	0.00134656	0.0313149	-	-	-	-
ENSSSCG00000024660		-	-	-	-	30.91	4.95455	5.68313e-112	4.68791e-109	26.7228	4.74002	3.46639e-167	3.85329e-164
ENSSSCG00000024717		-	-	-	-	2.41162	1.26714	1.54361e-05	0.000872826	-	-	-	-
ENSSSCG00000024812	FOSL2	-1.71713	-0.78	1.81e-05	0.00397913	-	-	-	-	-	-	-	-
ENSSSCG00000024907	SDHAF1	-	-	-	-	1.68179	0.747134	1.4376e-05	0.000822836	-	-	-	-
ENSSSCG00000024913		-	-	-	-	1.67018	0.737491	0.000101877	0.00411706	-	-	-	-
ENSSSCG00000024954	FGF1	-	-	-	-	2.20381	1.14356	3.81729e-09	4.61464e-07	-	-	-	-
ENSSSCG00000025136	ACTN3	-2.21914	-1.15	4.09e-08	6e-05	-2.86791	-1.52199	2.83878e-11	3.94141e-09	-	-	-	-
ENSSSCG00000025192	RPL9	-	-	-	-	-4.08405	-2.02921	1.75921e-47	5.3629e-45	-3.75809	-1.91398	2.76996e-35	7.14797e-33
ENSSSCG00000025200	UBIAD1	-	-	-	-	1.59107	0.669128	5.92099e-05	0.00263559	-	-	-	-
ENSSSCG00000025209	KIAA1328	-	-	-	-	-1.87905	-0.913753	0.000108209	0.00434789	-	-	-	-
ENSSSCG00000025229		-	-	-	-	-2.26577	-1.17916	4.1618e-05	0.00199184	-	-	-	-
ENSSSCG00000025282	SNORA57	-	-	-	-	2.37841	1.24989	1.25595e-05	0.00073691	-	-	-	-
ENSSSCG00000025403	RPS19	-	-	-	-	11.6318	3.54388	1.09471e-37	2.8428e-35	28.2465	4.82109	4.88498e-162	5.04235e-159
ENSSSCG00000025445	RERE	-	-	-	-	-1.51572	-0.597197	0.000272032	0.00927975	-	-	-	-
ENSSSCG00000025448	SERTAD3	-	-	-	-	1.87905	0.911981	3.30817e-07	2.8814e-05	-	-	-	-
ENSSSCG00000025527	FABP3	-	-	-	-	1.59107	0.665919	0.00214349	0.0443335	-	-	-	-
ENSSSCG00000025826	BOC	-	-	-	-	1.50525	0.587753	0.0012557	0.0298451	-	-	-	-
ENSSSCG00000025911	TMEM151B	-1.54757	-0.63	0.0001936	0.0209498	-	-	-	-	-	-	-	-
ENSSSCG00000025943	C6orf136	-	-	-	-	1.58008	0.655447	0.00025871	0.00897161	-	-	-	-
ENSSSCG00000026006	KLF13	-	-	-	-	-1.58008	-0.661753	7.52455e-07	5.99527e-05	-	-	-	-
ENSSSCG00000026049	CYCS	-	-	-	-	44.3235	5.46915	3.86706e-114	3.38924e-111	13.6422	3.77459	8.30496e-78	4.13845e-75
ENSSSCG00000026074	NAV2	-1.84038	-0.88	0.00044086	0.0380842	-1.8025	-0.854476	0.00166981	0.0365872	-	-	-	-
ENSSSCG00000026077	LCMT1	2.2974	1.2	5.97e-15	3.95e-11	-	-	-	-	-1.91853	-0.94308	9.75586e-10	1.51593e-07
ENSSSCG00000026146	GALNT5	-1.84038	-0.88	0.00049618	0.0409872	-	-	-	-	-	-	-	-
ENSSSCG00000026196	FAM13A	-	-	-	-	-1.85318	-0.890554	0.000578051	0.0164756	-	-	-	-
ENSSSCG00000026215		-	-	-	-	-2.04202	-1.03423	0.000200837	0.00732825	-	-	-	-
ENSSSCG00000026386	SLC30A2	-	-	-	-	-1.81504	-0.858905	0.00101536	0.0253352	-	-	-	-
ENSSSCG00000026404	SERTAD4	-	-	-	-	1.93187	0.954254	0.000234582	0.00824447	-	-	-	-
ENSSSCG00000026446	FAM136A	-	-	-	-	1.64718	0.720572	5.40237e-13	8.05931e-11	-	-	-	-
ENSSSCG00000026467	ZNF462	-	-	-	-	-1.64718	-0.721799	0.00128591	0.0303845	-	-	-	-
ENSSSCG00000026478	PADI2	-	-	-	-	-1.84038	-0.88289	0.00215976	0.0446044	-	-	-	-
ENSSSCG00000026488	UBE2E1	-	-	-	-	1.53687	0.621378	0.000793012	0.0207858	-	-	-	-
ENSSSCG00000026533	MYF6	-	-	-	-	-1.64718	-0.72368	3.30982e-05	0.00166955	-	-	-	-
ENSSSCG00000026542	FIGN	-	-	-	-	1.81504	0.861371	0.000627462	0.0172197	-	-	-	-
ENSSSCG00000026576	BCDIN3D	1.58008	0.66	2.82e-05	0.00537341	1.53687	0.620465	0.000449024	0.0134544	-	-	-	-
ENSSSCG00000026832	CSF1	-	-	-	-	-1.50525	-0.587736	0.00206558	0.0433395	-	-	-	-
ENSSSCG00000026894	NFE2L3	-	-	-	-	-1.58008	-0.656237	0.000978536	0.0246533	-	-	-	-
ENSSSCG00000026924	KIFC2	-	-	-	-	1.76541	0.822343	0.00115586	0.0280907	-	-	-	-
ENSSSCG00000027215	CTRC	-1.8025	-0.85	0.00047844	0.0403024	-1.93187	-0.95153	0.00110745	0.0271026	-	-	-	-
ENSSSCG00000027217	CH242-187E18.2	-	-	-	-	4.89056	2.28911	1.63114e-15	2.78945e-13	3.01049	1.5912	1.32191e-13	2.41809e-11
ENSSSCG00000027233	SNORA11	-	-	-	-	1.71713	0.776809	1.8806e-07	1.72364e-05	-	-	-	-
ENSSSCG00000027243	NUAK2	-	-	-	-	-1.50525	-0.589431	0.0018914	0.0402475	-	-	-	-
ENSSSCG00000027246	NDUFA2	-	-	-	-	12.042	3.59409	6.10994e-48	1.90399e-45	8	2.99766	3.47338e-49	1.28702e-46
ENSSSCG00000027251	CDC7	-	-	-	-	1.61328	0.687295	4.10231e-05	0.00198172	-	-	-	-
ENSSSCG00000027301		-	-	-	-	8.69388	3.11802	1.83821e-100	1.12075e-97	5.89708	2.56478	1.2667e-46	4.25701e-44
ENSSSCG00000027329		-	-	-	-	27.6652	4.78731	3.77883e-91	2.11962e-88	15.2422	3.93169	3.05584e-91	1.7664e-88
ENSSSCG00000027341		-	-	-	-	1.77768	0.828909	0.000207159	0.00748708	-	-	-	-
ENSSSCG00000027396	FOSL2	-1.54757	-0.63	0.00020531	0.0217086	-1.58008	-0.66067	0.000551655	0.0158522	-	-	-	-
ENSSSCG00000027502	MYL5	-2.36198	-1.24	5.46e-07	0.00028611	-2.15846	-1.10531	0.00016551	0.00623909	-	-	-	-
ENSSSCG00000027602	PLBD1	-	-	-	-	-1.61328	-0.685619	3.98961e-05	0.00193586	-	-	-	-
ENSSSCG00000027628	IL6R	-	-	-	-	-1.7411	-0.801489	5.28228e-05	0.00238441	-	-	-	-
ENSSSCG00000027640	IPO13	-	-	-	-	1.93187	0.946433	0.000536534	0.0155772	-	-	-	-
ENSSSCG00000027684	TRIM63	-	-	-	-	-2.14355	-1.09892	3.2149e-06	0.000218847	-	-	-	-
ENSSSCG00000027750	PHF10	-	-	-	-	-	-	-	-	1.70527	0.765727	0.000136472	0.0149406
ENSSSCG00000027770	TDRKH	-1.81504	-0.86	0.00061771	0.0458667	-	-	-	-	-	-	-	-
ENSSSCG00000027836		-	-	-	-	1.81504	0.85503	0.00144435	0.0328269	-	-	-	-
ENSSSCG00000027840	COPE	-	-	-	-	-1.61328	-0.687401	7.71965e-05	0.00326062	-1.67018	-0.739234	4.38222e-06	0.000550674
ENSSSCG00000027855	SOCS1	-	-	-	-	-2	-1.00497	7.56479e-05	0.00320487	-	-	-	-
ENSSSCG00000027922	UNC5CL	-	-	-	-	1.8025	0.849075	0.00157273	0.0350625	-	-	-	-
ENSSSCG00000027933	SBK1	-	-	-	-	2.36198	1.23618	6.59727e-10	8.81081e-08	-	-	-	-
ENSSSCG00000027941	LSAMP	-1.70527	-0.77	0.00061636	0.0458667	-2.18859	-1.12614	5.6069e-07	4.60843e-05	-	-	-	-
ENSSSCG00000027946	MVP	-	-	-	-	-1.53687	-0.617591	0.00131272	0.0306806	-	-	-	-
ENSSSCG00000028137	SIK1	-2.62079	-1.39	5.76e-11	1.91e-07	-	-	-	-	-	-	-	-
ENSSSCG00000028190	HOMEZ	-	-	-	-	1.58008	0.660188	0.000113207	0.00453573	-	-	-	-
ENSSSCG00000028256	RBFOX2	-1.84038	-0.88	0.00014072	0.0170628	-1.72907	-0.791003	0.0020812	0.043365	-	-	-	-
ENSSSCG00000028278		-	-	-	-	-1.59107	-0.667374	0.00181708	0.0389973	-	-	-	-
ENSSSCG00000028298		-2.73208	-1.45	5.78e-09	1.27e-05	-2.25012	-1.16749	2.5576e-05	0.00132834	-	-	-	-
ENSSSCG00000028322	BTG2	-1.76541	-0.82	5.38e-05	0.00830109	-2.08493	-1.05831	5.1925e-06	0.000338672	-	-	-	-
ENSSSCG00000028445	ZNF691	1.50525	0.59	0.000554	0.043444	1.56917	0.647026	0.000239659	0.00840185	-	-	-	-
ENSSSCG00000028447		-1.65864	-0.73	0.00041342	0.0359486	-	-	-	-	-	-	-	-
ENSSSCG00000028503	NAV2	-	-	-	-	-2.18859	-1.13336	3.90657e-05	0.00190215	-	-	-	-
ENSSSCG00000028567	BTNL9	-1.58008	-0.66	0.00030134	0.0277316	-	-	-	-	-	-	-	-
ENSSSCG00000028568	HSPB1	-	-	-	-	-5.81589	-2.53989	6.55094e-25	1.3711e-22	-4.31691	-2.10657	1.28779e-24	2.81968e-22
ENSSSCG00000028670		-	-	-	-	11.7127	3.55228	2.97363e-46	8.87217e-44	10.4107	3.37518	8.27585e-66	3.73732e-63
ENSSSCG00000028693		-	-	-	-	14.9285	3.90401	1.51282e-44	4.24286e-42	4.85678	2.27827	3.87508e-26	8.6152e-24
ENSSSCG00000028760		-	-	-	-	-2.09943	-1.06523	6.99608e-05	0.00297291	-	-	-	-
ENSSSCG00000028952	SLC10A6	-2.15846	-1.11	8.04e-06	0.00216981	-2.15846	-1.10786	0.000144515	0.00561368	-	-	-	-
ENSSSCG00000028992	SLC31A1	-	-	-	-	2.17347	1.12468	7.84258e-06	0.000480246	-	-	-	-
ENSSSCG00000029002		-	-	-	-	-1.7411	-0.802786	0.00041703	0.0127686	-	-	-	-
ENSSSCG00000029003	RPL14	-	-	-	-	42.2243	5.39816	4.87893e-267	3.42086e-263	24.9333	4.64471	7.84319e-180	1.03038e-176
ENSSSCG00000029019		-	-	-	-	12.6407	3.65784	2.00618e-52	6.54249e-50	7.94474	2.99426	1.04654e-48	3.60084e-46
ENSSSCG00000029127	SMN2	-	-	-	-	3.13834	1.64711	1.92362e-08	2.09108e-06	2.21914	1.15442	2.5744e-08	3.68343e-06
ENSSSCG00000029210	CLDN7	-	-	-	-	-	-	-	-	-1.8025	-0.853155	8.82543e-06	0.00107173
ENSSSCG00000029221	SLC31A1	-	-	-	-	1.87905	0.913332	1.59449e-05	0.000895518	-	-	-	-
ENSSSCG00000029226	UBB	-1.84038	-0.88	1.31e-07	0.0001234	-1.76541	-0.817598	2.06968e-05	0.00110998	-	-	-	-
ENSSSCG00000029321		-1.6358	-0.71	5.21e-05	0.0082981	-1.82766	-0.874133	4.14652e-05	0.00199132	-	-	-	-
ENSSSCG00000029345	PHF23	1.6358	0.71	0.00066328	0.0476444	-	-	-	-	-	-	-	-
ENSSSCG00000029371	C5AR1	-	-	-	-	-1.77768	-0.826144	0.000601986	0.0169637	-	-	-	-
ENSSSCG00000029441	MYH2	-	-	-	-	-1.90528	-0.930912	6.64613e-08	6.85285e-06	-1.8025	-0.854358	4.00196e-07	5.50784e-05
ENSSSCG00000029507	RASGEF1B	-	-	-	-	-2.12874	-1.08833	1.97587e-05	0.00107394	-	-	-	-
ENSSSCG00000029533	SEMA4G	-	-	-	-	1.61328	0.690441	2.049e-06	0.000145853	-	-	-	-
ENSSSCG00000029557	NFATC1	-	-	-	-	-1.61328	-0.691441	0.00138042	0.0318907	-	-	-	-
ENSSSCG00000029660	CH242-280I8.5	-	-	-	-	13.5479	3.75688	1.08723e-44	3.11147e-42	5.65685	2.50077	1.42485e-31	3.43174e-29
ENSSSCG00000029673	ATP5G2	-	-	-	-	-3.20428	-1.685	1.34065e-32	3.13333e-30	-3.45815	-1.79323	1.48865e-42	4.30251e-40
ENSSSCG00000029687	TMEM246	-	-	-	-	1.71713	0.780962	2.16018e-05	0.0011431	-	-	-	-
ENSSSCG00000029705	PPIE	-	-	-	-	-1.67018	-0.73556	0.00238094	0.0478336	-	-	-	-
ENSSSCG00000029711	ZNF518B	-	-	-	-	1.52626	0.614515	5.90809e-05	0.00263559	-	-	-	-
ENSSSCG00000029729	NBAS	-	-	-	-	-1.50525	-0.594741	0.00191113	0.0406056	-	-	-	-
ENSSSCG00000029753	CYTIP	-1.81504	-0.86	0.00070036	0.0490112	-	-	-	-	-	-	-	-
ENSSSCG00000029760	CIPC	-	-	-	-	1.56917	0.653421	0.000145223	0.00562558	-	-	-	-
ENSSSCG00000029977	LRRC52	-	-	-	-	-1.84038	-0.883501	0.00183169	0.0391551	-	-	-	-
ENSSSCG00000029992	NAV2	-1.86607	-0.9	0.0003177	0.0287608	-1.95884	-0.974743	0.000612743	0.0171165	-	-	-	-
ENSSSCG00000030084		-	-	-	-	2.04202	1.02925	1.42741e-07	1.35247e-05	-	-	-	-
ENSSSCG00000030087	ACTN3	-	-	-	-	-6.40856	-2.67769	9.31788e-35	2.25284e-32	-5.1337	-2.36269	4.83722e-44	1.45631e-41
ENSSSCG00000030093		-	-	-	-	22.3159	4.47707	5.29982e-100	3.09664e-97	14.6213	3.86566	6.63589e-100	4.56644e-97
ENSSSCG00000030095	ZBTB16	-1.59107	-0.67	2.9e-06	0.00098255	-1.67018	-0.741254	3.76445e-05	0.00186533	-	-	-	-
ENSSSCG00000030155	PHF10	-2.44528	-1.29	2.86e-07	0.00019268	-1.87905	-0.911974	0.00177471	0.0384649	-	-	-	-
ENSSSCG00000030165	MAFF	-	-	-	-	-2.34567	-1.22507	8.45092e-07	6.62052e-05	-	-	-	-
ENSSSCG00000030215	TMEM169	-	-	-	-	2.82843	1.50035	5.7767e-09	6.80728e-07	-	-	-	-
ENSSSCG00000030286	LCMT1	-	-	-	-	-2.34567	-1.22832	4.28956e-08	4.52274e-06	-	-	-	-
ENSSSCG00000030303	ACHE	-1.95884	-0.97	6.1e-05	0.00905954	-2.60268	-1.38358	1.19882e-07	1.16744e-05	-	-	-	-
ENSSSCG00000030422	PFDN1	-	-	-	-	-2.78949	-1.48149	1.95101e-29	4.27485e-27	-2.73208	-1.44972	5.71795e-24	1.21515e-21
ENSSSCG00000030628	CH242-203F13.1	-	-	-	-	31.3414	4.97047	5.28142e-186	1.05802e-182	25.6342	4.68221	1.89037e-202	3.41473e-199
ENSSSCG00000030631	DZANK1	-	-	-	-	1.81504	0.85605	0.00073554	0.0195738	-	-	-	-
ENSSSCG00000030657		-1.71713	-0.78	0.00014219	0.0170852	-	-	-	-	-	-	-	-
ENSSSCG00000030771	CH242-358M12.4	-	-	-	-	4.69134	2.22869	7.38e-18	1.36171e-15	2.69447	1.42831	8.54884e-12	1.4534e-09
ENSSSCG00000030774	CH242-477H4.3	-	-	-	-	1.85318	0.892375	0.00095714	0.0242274	-	-	-	-
ENSSSCG00000030790	TMP-CH242-74M17.6	-	-	-	-	-1.81504	-0.856799	3.86669e-05	0.0018959	-	-	-	-
ENSSSCG00000030849	RPL39	-	-	-	-	-2.17347	-1.11509	1.38724e-12	2.00549e-10	-2.2974	-1.20068	1.76932e-16	3.50253e-14
ENSSSCG00000030855	CH242-78D20.1	-	-	-	-	3.4822	1.79873	8.25443e-10	1.06194e-07	2.17347	1.12124	2.37757e-08	3.43582e-06
ENSSSCG00000030869	CH242-210O13.1	-	-	-	-	23.7524	4.56719	1.70229e-76	7.95708e-74	7.72749	2.94503	1.35401e-45	4.34819e-43
ENSSSCG00000030925	CH242-193E13.1	-	-	-	-	4.85678	2.27853	2.08489e-15	3.48053e-13	3.31728	1.73069	5.80924e-16	1.11932e-13
ENSSSCG00000030951	CH242-504J7.1	-	-	-	-	4.40762	2.13713	4.59063e-14	7.31527e-12	3.41054	1.77047	2.06638e-16	4.03531e-14
