# Supplementary material for: Nutrient supply affects the mRNA expression profile of the porcine skeletal muscle
Source: BMC Genomics. 2017 Aug 10;18:603. doi: 10.1186/s12864-017-3986-x (PMC5553784; doi:10.1186/s12864-017-3986-x)
Supplement: Supplementary file 3 — Pathways identified by ReactomeFIViz as enriched in differentially expressed genes (q-value <0.05 and |fold-change| > 1 .5). Three conditions were compared: fasting (T0), 5 h after eating (T1) and 7 h after eating (T2). (XLSX 13 kb) [file 12864_2017_3986_MOESM3_ESM.xlsx]

## Sheet: pathaways by cytoscape
Table S2 - Pathways identified by ReactomeFIViz as enriched in differentially expressed genes (q -value < 0.05 and |fold-change| > 1 .5). Three conditions were compared: fasting (T0), 5 h after eating (T1) and 7 h after eating (T2).
T0 vs T1				T0 vs T2				T1 vs T2
GeneSet	P-value	q-value	Nodes	GeneSet	P-value	q-value	Nodes	GeneSet	P-value	q-value	Nodes
Circadian Clock(R)	1.528e-08	4.5228e-06	NR1D1, PER2, PER1, SIK1, ARNTL, UBB	Eukaryotic Translation Termination(R)	4.6263e-11	1.0765e-08	RPL14, RPLP2, RPL35A, RPS18, RPS19, RPS16, RPL9, RPS20, RPS21, RPS23, RPS24, RPL39, RPL22	Eukaryotic Translation Termination(R)	1.1102e-16	1.1102e-15	RPL35A, RPL14, RPLP2, RPL39, RPS18, RPS19, RPS16, RPL9, RPS20, RPS21, RPS23, RPS24
Circadian rhythm pathway(N)	1.1968e-07	1.7713e-05	NR1D1, PER2, PER1, ARNTL	Nonsense-Mediated Decay (NMD)(R)	6.2922e-11	1.0765e-08	RPL14, RPLP2, RPL35A, RPS18, RPS19, RPS16, RPL9, RPS20, RPS21, RPS23, RPS24, CASC3, RPL39, RPL22	Eukaryotic Translation Initiation(R)	1.1102e-16	1.1102e-15	RPL35A, RPL14, RPLP2, RPL39, RPS18, RPS19, RPS16, RPL9, RPS20, RPS21, RPS23, RPS24
Circadian clock system(P)	1.5516e-06	0.00012133	PER2, PER1, ARNTL	Eukaryotic Translation Elongation(R)	7.0821e-11	1.0765e-08	RPL14, RPLP2, RPL35A, RPS18, RPS19, RPS16, RPL9, RPS20, RPS21, RPS23, RPS24, RPL39, RPL22	SRP-dependent cotranslational protein targeting to membrane(R)	1.1102e-16	1.1102e-15	RPL35A, RPL14, RPLP2, RPL39, RPS18, RPS19, RPS16, RPL9, RPS20, RPS21, RPS23, RPS24
Circadian rhythm(K)	1.6396e-06	0.00012133	NR1D1, PER2, PER1, ARNTL	SRP-dependent cotranslational protein targeting to membrane(R)	6.8031e-10	6.9321e-08	RPL14, RPLP2, RPL35A, RPS18, RPS19, RPS16, RPL9, RPS20, RPS21, RPS23, RPS24, RPL39, RPL22	Ribosome(K)	1.1102e-16	1.1102e-15	RPL35A, RPL14, RPLP2, RPL39, RPS18, RPS19, RPS16, RPL9, RPS20, RPS21, RPS23, RPS24
AP-1 transcription factor network(N)	3.9614e-05	0.0023372	FOSL2, FOS, MYC, BCL2L11	Selenoamino acid metabolism(R)	7.6177e-10	6.9321e-08	RPL14, RPLP2, RPL35A, RPS18, RPS19, RPS16, RPL9, RPS20, RPS21, RPS23, RPS24, RPL39, RPL22	Nonsense-Mediated Decay (NMD)(R)	1.1102e-16	1.1102e-15	RPL35A, RPL14, RPLP2, RPL39, RPS18, RPS19, RPS16, RPL9, RPS20, RPS21, RPS23, RPS24
Regulation of nuclear SMAD2/3 signaling(N)	5.724e-05	0.0028048	FOXO1, FOS, GATA3, MYC	Ribosome(K)	1.6694e-09	1.1758e-07	RPL14, RPLP2, RPL35A, RPS18, RPS19, RPS16, RPL9, RPS20, RPS21, RPS23, RPS24, MRPS21, RPL39, RPL22	Eukaryotic Translation Elongation(R)	1.1102e-16	1.1102e-15	RPL35A, RPL14, RPLP2, RPL39, RPS18, RPS19, RPS16, RPL9, RPS20, RPS21, RPS23, RPS24
Striated Muscle Contraction(R)	8.655e-05	0.0035391	MYL4, ACTN3, TNNT2	Eukaryotic Translation Initiation(R)	1.8089e-09	1.1758e-07	RPL14, RPLP2, RPL35A, RPS18, RPS19, RPS16, RPL9, RPS20, RPS21, RPS23, RPS24, RPL39, RPL22	Selenoamino acid metabolism(R)	1.1102e-16	1.1102e-15	RPL35A, RPL14, RPLP2, RPL39, RPS18, RPS19, RPS16, RPL9, RPS20, RPS21, RPS23, RPS24
MAPK6/MAPK4 signaling(R)	9.5651e-05	0.0035391	FOXO1, TNRC6B, MYC, UBB	Circadian rhythm pathway(N)	5.6353e-08	3.2121e-06	CRY2, ARNTL, BHLHE40, NR1D1, PER2, PER1	The citric acid (TCA) cycle and respiratory electron transport(R)	0.00018881	0.0016993	CYCS, ATP5G2, COX6B1, ATP5I
Glucagon signaling pathway(K)	0.00016197	0.005183	PGAM1, FOXO1, SIK1, CREB5	Circadian Clock(R)	9.6394e-07	4.8197e-05	CRY2, ARNTL, BHLHE40, UBB, NR1D1, PER2, PER1, DBP	p38 mapk signaling pathway(B)	0.0015223	0.0122	H3F3A, HSPB1
Calcineurin-regulated NFAT-dependent transcription in lymphocytes(N)	0.00027512	0.0076158	FOS, GATA3, EGR2	Circadian rhythm(K)	2.5707e-06	0.00011568	CRY2, ARNTL, BHLHE40, NR1D1, PER2, PER1	Oxidative phosphorylation(K)	0.0018305	0.0128	ATP5G2, COX6B1, ATP5I
IL6-mediated signaling events(N)	0.00029292	0.0076158	FOXO1, FOS, MYC	Circadian clock system(P)	3.2763e-06	0.00013433	CRY2, ARNTL, PER2, PER1	Parkinson's disease(K)	0.0022043	0.0132	CYCS, ATP5G2, COX6B1
Hepatitis B(K)	0.00064985	0.015	FOS, MYC, EGR2, CREB5	Signaling by NOTCH1(R)	9.2742e-05	0.0035242	HDAC10, HDAC5, HDAC9, MYC, TLE4, UBB	Alzheimer's disease(K)	0.0035406	0.0212	CYCS, ATP5G2, COX6B1
Adrenergic signaling in cardiomyocytes(K)	0.00068362	0.015	MYL4, ACTC1, CREB5, TNNT2	Myogenesis(R)	0.0002285	0.0079976	MYOD1, BOC, NEO1, MYOG	Huntington's disease(K)	0.0052128	0.0261	CYCS, ATP5G2, COX6B1
Oxidative Stress Induced Senescence(R)	0.00071692	0.0151	FOS, TNRC6B, UBB	Regulation of nuclear SMAD2/3 signaling(N)	0.00038407	0.0123	MYOD1, FOXO1, GATA3, RUNX1, MYC, KAT2A	Aurora C signaling(N)	0.0074153	0.0371	H3F3A
cadmium induces dna synthesis and proliferation in macrophages(B)	0.00079492	0.0151	FOS, MYC	Senescence-Associated Secretory Phenotype (SASP)(R)	0.00046624	0.014	ANAPC5, H3F3A, UBE2E1, UBB, RPS6KA1	the prc2 complex sets long-term gene silencing through modification of histone tails(B)	0.0111	0.0444	H3F3A
Bone remodeling(B)	0.00090291	0.0163	FOSL2, FOS	p38 mapk signaling pathway(B)	0.0005959	0.0167	HMGN1, HSPB1, H3F3A, MYC
Cardiac muscle contraction(K)	0.001265	0.0193	MYL4, ACTC1, TNNT2	MAPK6/MAPK4 signaling(R)	0.00076843	0.02	FOXO1, MAPK4, HSPB1, PAK1, MYC, UBB
Glucocorticoid receptor regulatory network(N)	0.001265	0.0193	FOS, GATA3, PBX1	Signaling events mediated by HDAC Class II(N)	0.0012607	0.0315	HDAC10, BCOR, HDAC5, HDAC9
Regulation of nuclear beta catenin signaling and target gene transcription(N)	0.0013598	0.0193	MYOG, MYC, KLF4
Transcriptional misregulation in cancer(K)	0.00138	0.0193	FOXO1, PER2, MYC, PBX1
Herpes simplex infection(K)	0.0015263	0.0214	FOS, PER2, PER1, ARNTL
inhibition of cellular proliferation by gleevec(B)	0.0020042	0.0261	FOS, MYC
Circadian entrainment(K)	0.0022155	0.0266	FOS, PER2, PER1
CD40/CD40L signaling(N)	0.0029017	0.0335	MYC, TNFAIP3
Oncogene Induced Senescence(R)	0.0031	0.0335	TNRC6B, UBB
role of egf receptor transactivation by gpcrs in cardiac hypertrophy(B)	0.0033045	0.0335	FOS, MYC
TNF signaling pathway(K)	0.0033465	0.0335	FOS, CREB5, TNFAIP3
Syndecan-4-mediated signaling events(N)	0.0035152	0.0352	SDC4, THBS1
Transcriptional regulation of pluripotent stem cells(R)	0.004184	0.0398	PBX1, KLF4
TNF signaling(R)	0.004419	0.0398	UBB, TNFAIP3
Dopaminergic synapse(K)	0.0052133	0.0455	FOS, CREB5, ARNTL
Bladder cancer(K)	0.0056836	0.0455	THBS1, MYC
FOXM1 transcription factor network(N)	0.0056836	0.0455	FOS, MYC
LKB1 signaling events(N)	0.0062305	0.0498	SIK1, MYC
