# Supplementary material for: Nutrient supply affects the mRNA expression profile of the porcine skeletal muscle
Source: BMC Genomics. 2017 Aug 10;18:603. doi: 10.1186/s12864-017-3986-x (PMC5553784; doi:10.1186/s12864-017-3986-x)
Supplement: Supplementary file 4 — Gene regulatory networks identified with the ReactomeFIViz app, considering GO biological process, molecular function and cellular component (q-v﻿alue<0.05). (XLSX 50 kb) [file 12864_2017_3986_MOESM4_ESM.xlsx]

## Sheet: Plan1
Table S3: Gene regulatory networks with the ReactomeFIViz app, considering GO biological process, molecular function and cellular component (q-value < 0.05). Three conditions were compared: fasting (T0), 5 h after eating (T1) and 7 h after eating (T2).
T0 vs T1					T0 vs T2					T1 vs T2
	GeneSet	P-value	q-value	Nodes		GeneSet	P-value	q-value	Nodes		GeneSet	P-value	q-value	Nodes
Cellular component	transcription factor complex	0.0013215	0.0414	FOS, GATA3, MYOG, ARNTL	Cellular component	nucleoplasm	9.5028e-06	0.0010775	HMGN1, MYOD1, HIRA, TIRAP, FOXO1, GATA3, EED, ORC1, RBFOX2, ANAPC5, HNRNPA2B1, HDAC10, SKP2, ARNTL, KEAP1, SOX9, RUNX1, KLF5, MAFF, NR4A3, HDAC5, PPIE, ATF3, RNF4, IRF2BPL, H3F3A, FBXO32, HDAC9, UBE2E1, FGF1, MYC, CDC7, TLE4, SMN1, ZFPM2, UBB, NEO1, NR1D1, PER2, MYOG, SCO2, NFATC1, KAT2A, CDC25A	Cellular component	cytosolic small ribosomal subunit	9.7957e-10	3.7224e-08	RPS18, RPS19, RPS20, RPS21, RPS24
	BIM-BCL-2 complex	0.002858	0.0414	BCL2L11		cytosol	1.3744e-05	0.0010775	RPL14, TIRAP, PGAM1, FOXO1, RPLP2, ORC1, RPL35A, C5AR1, ANAPC5, NCF2, CHAC1, MYH2, SOCS1, SKP2, ACTN3, TANK, BCL2L11, RPS18, RPS19, RND1, HSPB1, TNFAIP3, MYL5, AMER1, PPP1R3C, RPS20, RPS21, RPS24, CASC3, HDAC5, PPIA, FABP3, UBE2E1, HECW1, SYNJ2, FGF1, MYC, PIK3C2B, CYCS, NLRP3, SMN1, ARHGAP26, UBB, CCR1, RPL39, NFATC1, TXNIP, ACTC1, CDC25A, RPL22		ribosome	1.9506e-08	3.7062e-07	RPS18, RPS19, RPS16, RPL9, RPS23
	BIM-BCL-xl complex	0.002858	0.0414	BCL2L11		cytosolic small ribosomal subunit	2.0722e-05	0.0010775	RPS18, RPS19, RPS20, RPS21, RPS24		cytosolic large ribosomal subunit	7.6246e-07	9.1495e-06	RPL35A, RPL14, RPLP2, RPL39
	actomyosin. actin part	0.002858	0.0414	ACTC1		cytosolic large ribosomal subunit	0.00016182	0.006279	RPL14, RPLP2, RPL35A, RPL39, RPL22		small ribosomal subunit	1.9212e-06	1.7291e-05	RPS18, RPS21, RPS24
	nucleus	0.0031834	0.0414	FOSL2, CIART, FOXO1, NR1D1, GATA3, PER2, PER1, MYOG, SIK1, MYC, EGR2, PPP1R10, CREB5, ARNTL, CSRNP1, HOXB6, PBX1, UBB, TNFAIP3		nucleus	0.00020255	0.006279	HMGN1, MYOD1, HIRA, FOXO1, CRY2, GATA3, EED, ORC1, TWIST2, RBFOX2, ANAPC5, HNRNPA2B1, SOCS1, HDAC10, SKP2, ARNTL, RPS18, TIAL1, HSPB1, NFE2L3, TNFAIP3, CIART, SOX9, AMER1, BHLHE40, BCOR, RPS24, MAFF, NR4A3, HDAC5, PPIE, ATF3, RNF4, PPIA, IRF2BPL, H3F3A, HDAC9, UBE2E1, BACH2, BARX2, MYC, PIK3C2B, CYCS, TLE4, NLRP3, SMN1, ZFPM2, UBB, CREM, CHD7, NR1D1, PER2, PER1, MYOG, NFATC1, TXNIP, CEBPD, CREB5,…		cytosol	0.00010567	0.00073969	RPL35A, RPL14, CYCS, RPLP2, RPL39, SMN1, RPS18, RPS19, HSPB1, RPS20, RPS21, RPS24
Biological process	circadian regulation of gene expression	1.8854e-07	0.00011011	CIART, NR1D1, PER2, PER1, ARNTL		ribosome	0.00034174	0.0088852	RPS18, RPS19, RPS16, RPL9, RPS23		mitochondrial proton-transporting ATP synthase complex	0.00034453	0.0020672	ATP5G2, ATP5I
	negative regulation of transcription. DNA-dependent	1.5926e-06	0.00046503	CIART, FOXO1, NR1D1, GATA3, PER2, PER1, ARNTL, ZNF217, KLF4		focal adhesion	0.00057511	0.0114	RPLP2, ACTN3, RPS18, RPS19, HSPB1, PPIA, SDC4, ICAM1, ARHGAP26, ACTC1, RPL22		focal adhesion	0.0011771	0.0058855	RPLP2, RPS18, RPS19, HSPB1
	circadian rhythm	2.4338e-06	0.00047215	NR1D1, PER2, PER1, ARNTL, UBB		transcription factor complex	0.00062398	0.0114	MYOD1, GATA3, TWIST2, ARNTL, NR4A3, HDAC9, BARX2, MYOG		mitochondrial intermembrane space	0.003002	0.012	CYCS, COX6B1
	positive regulation of transcription from RNA polymerase II promoter	9.0141e-06	0.0013161	FOSL2, FOXO1, GATA3, PER1, MYOG, MYC, EGR2, ARNTL, CSRNP1, UBB, KLF4		small ribosomal subunit	0.00066773	0.0114	RPS18, RPS21, RPS24		membrane	0.0032238	0.0129	RPL35A, RPL14, RPLP2, RPS18, RPS19, RPS20, RPS24
	positive regulation of transcription. DNA-dependent	1.5462e-05	0.0015065	FOXO1, NR1D1, GATA3, MYC, EGR2, CREB5, ARNTL, KLF4		nuclear chromatin	0.00095111	0.0143	MYOD1, HIRA, GATA3, HIST1H1D, NR1D1, NFATC1, KAT2A		extracellular vesicular exosome	0.0066726	0.02	RPL35A, RPL14, RPLP2, RPS18, RPS19, H3F3A, HSPB1, RPS20
	regulation of gluconeogenesis by regulation of transcription from RNA polymerase II promoter	1.5531e-05	0.0015065	FOXO1, NR1D1		myofibril	0.0013139	0.0184	MYOD1, MYH2, SCO2		Z disc	0.006844	0.0205	SMN1, HSPB1
	negative regulation of transcription from RNA polymerase II promoter	3.4399e-05	0.0028551	FOXO1, NR1D1, GATA3, PER2, PER1, MYC, ZNF217, UBB, KLF4		sodium:potassium-exchanging ATPase complex	0.0036992	0.0481	ATP1B3, ATP1A1		proton-transporting ATP synthase complex. coupling factor F(o)	0.0079664	0.0223	ATP5G2
	glycogen biosynthetic process	4.0309e-05	0.0029425	NR1D1, PER2, UBB	Biological process	negative regulation of transcription from RNA polymerase II promoter	1.1055e-10	1.2249e-07	FOXO1, CRY2, GATA3, EED, TWIST2, HNRNPA2B1, HDAC10, NFE2L3, SOX9, BHLHE40, BCOR, KLF5, NR4A3, HDAC5, ATF3, IRF2BPL, HDAC9, BACH2, BARX2, MYC, HIST1H1D, TLE4, ZFPM2, UBB, NR1D1, PER2, PER1, TXNIP		respiratory chain	0.0111	0.0223	CYCS
	regulation of hair cycle	6.1902e-05	0.0035903	PER1, ARNTL		translational termination	4.0071e-09	2.22e-06	RPL14, RPLP2, RPL35A, RPS18, RPS19, RPS20, RPS21, RPS24, RPL39, RPL22		mitochondrial proton-transporting ATP synthase complex. coupling factor F(o)	0.0111	0.0223	ATP5I
	circadian regulation of translation	6.1902e-05	0.0035903	PER2, PER1		nuclear-transcribed mRNA catabolic process. nonsense-mediated decay	1.1923e-08	3.8047e-06	RPL14, RPLP2, RPL35A, RPS18, RPS19, RPS20, RPS21, RPS24, CASC3, RPL39, RPL22		mitochondrial inner membrane	0.0125	0.025	CYCS, COX6B1, ATP5I
	regulation of circadian rhythm	8.8247e-05	0.0046344	NR1D1, PER2, PER1		viral infectious cycle	1.3736e-08	3.8047e-06	RPL14, RPLP2, RPL35A, RPS18, RPS19, RPS20, RPS21, RPS24, PPIA, UBB, RPL39, RPL22		SMN complex	0.0174	0.0349	SMN1
	response to denervation involved in regulation of muscle adaptation	9.655e-05	0.0046344	MYOG, ACTN3		translational elongation	2.1981e-08	4.8579e-06	RPL14, RPLP2, RPL35A, RPS18, RPS19, RPS20, RPS21, RPS24, RPL39, RPL22		SMN-Sm protein complex	0.0253	0.0353	SMN1
	negative regulation of fat cell differentiation	0.00012747	0.0049963	FOXO1, GATA3, ARNTL		translational initiation	5.1996e-08	8.3133e-06	RPL14, RPLP2, RPL35A, RPS18, RPS19, RPS20, RPS21, RPS24, EIF1B, RPL39, RPL22		protein phosphatase type 2A complex	0.03	0.0353	CYCS
	negative regulation of stress-activated MAPK cascade	0.00013879	0.0049963	FOXO1, MYC		translation	5.7419e-08	8.3133e-06	RPL14, RPLP2, RPL35A, RPS18, RPS19, RPS16, RPL9, RPS20, RPS21, RPS23, RPS24, MRPS21, RPL39, RPL22		nuclear nucleosome	0.0331	0.0353	H3F3A
	negative regulation of toll-like receptor 4 signaling pathway	0.00013879	0.0049963	NR1D1, TNFAIP3		SRP-dependent cotranslational protein targeting to membrane	6.0242e-08	8.3133e-06	RPL14, RPLP2, RPL35A, RPS18, RPS19, RPS20, RPS21, RPS24, RPL39, RPL22		mitochondrion	0.0353	0.0353	RPL35A, CYCS, COX6B1, ATP5I
	negative regulation of glucocorticoid receptor signaling pathway	0.00013879	0.0049963	PER1, ARNTL		viral transcription	8.2223e-08	1.0113e-05	RPL14, RPLP2, RPL35A, RPS18, RPS19, RPS20, RPS21, RPS24, RPL39, RPL22		nuclear chromosome	0.0438	0.0438	H3F3A
	muscle filament sliding	0.00015073	0.0051249	MYL4, ACTC1, ACTN3		negative regulation of transcription. DNA-dependent	7.978e-07	8.5906e-05	FOXO1, CRY2, GATA3, EED, TWIST2, RBFOX2, HDAC10, ARNTL, CIART, SOX9, BHLHE40, BCOR, HDAC5, HDAC9, ZFPM2, NR1D1, PER2, PER1	Biological Process	translation	1.1102e-16	9.992e-15	RPL35A, RPL14, RPLP2, RPL39, RPS18, RPS19, RPS16, RPL9, RPS20, RPS21, RPS23, RPS24
	skeletal muscle atrophy	0.00018857	0.005657	MYOG, ACTN3		circadian regulation of gene expression	8.5906e-07	8.5906e-05	CRY2, ARNTL, CIART, BHLHE40, NR1D1, PER2, PER1		translational termination	3.3307e-16	1.4988e-14	RPL35A, RPL14, RPLP2, RPL39, RPS18, RPS19, RPS20, RPS21, RPS24
	ear development	0.00018857	0.005657	GATA3, BCL2L11		circadian rhythm	2.5138e-06	0.00022977	CRY2, ARNTL, BHLHE40, UBB, NR1D1, PER2, PER1, DBP		translational elongation	1.7764e-15	5.3291e-14	RPL35A, RPL14, RPLP2, RPL39, RPS18, RPS19, RPS20, RPS21, RPS24
	negative regulation of interleukin-2 production	0.00031061	0.0090076	GATA3, TNFAIP3		histone H3 deacetylation	2.7031e-06	0.00022977	HDAC10, HDAC5, HDAC9, PER2, PER1		SRP-dependent cotranslational protein targeting to membrane	4.774e-15	1.0503e-13	RPL35A, RPL14, RPLP2, RPL39, RPS18, RPS19, RPS20, RPS21, RPS24
	fat cell differentiation	0.0003491	0.0094257	FOXO1, EGR2, KLF4		muscle cell differentiation	8.3163e-06	0.00065699	MYOD1, HIRA, BOC, NEO1, MYOG		viral transcription	6.4393e-15	1.1591e-13	RPL35A, RPL14, RPLP2, RPL39, RPS18, RPS19, RPS20, RPS21, RPS24
	regulation of neurogenesis	0.00038279	0.0099525	PER2, ARNTL		positive regulation of transcription from RNA polymerase II promoter	9.8678e-06	0.00070658	MYOD1, TLR2, FOXO1, GATA3, ARNTL, SOX9, KLF5, MAFF, NR4A3, HDAC5, ATF3, RNF4, IRF2BPL, BARX2, FGF1, MYC, NLRP3, ZFPM2, UBB, PER1, MYOG, NFATC1, CEBPD, DBP		nuclear-transcribed mRNA catabolic process. nonsense-mediated decay	1.0547e-14	1.5821e-13	RPL35A, RPL14, RPLP2, RPL39, RPS18, RPS19, RPS20, RPS21, RPS24
	negative regulation of glycolysis	0.00046235	0.0116	MYOG, ACTN3		gene expression	1.024e-05	0.00070658	RPL14, RPLP2, EED, RPL35A, HNRNPA2B1, RPS18, RPS19, HSPB1, COX6B1, RPS20, RPS21, RPS24, CASC3, NR4A3, H3F3A, MYC, CYCS, SMN1, UBB, RPL39, NR1D1, SCO2, RPL22		translational initiation	3.8858e-14	4.6629e-13	RPL35A, RPL14, RPLP2, RPL39, RPS18, RPS19, RPS20, RPS21, RPS24
	cellular response to nitric oxide	0.00054926	0.0132	FOXO1, THBS1		response to denervation involved in regulation of muscle adaptation	2.6632e-05	0.0017158	ACTN3, FBXO32, MYOG		viral infectious cycle	9.0927e-14	1.0002e-12	RPL35A, RPL14, RPLP2, RPL39, RPS18, RPS19, RPS20, RPS21, RPS24
	entrainment of circadian clock by photoperiod	0.00064348	0.0148	PER1, SIK1		Notch signaling pathway	2.8128e-05	0.0017158	CHAC1, HDAC10, RPS19, SOX9, HDAC5, HDAC9, MYC, TLE4, UBB		gene expression	1.3833e-13	1.3833e-12	RPL35A, RPL14, CYCS, RPLP2, RPL39, SMN1, RPS18, RPS19, COX6B1, H3F3A, HSPB1, RPS20, RPS21, RPS24
	negative regulation of inflammatory response	0.00073225	0.0156	GATA3, TNFAIP3, KLF4		ribosomal small subunit biogenesis	4.5648e-05	0.0025106	RPS19, RPS21, RPS24		cellular protein metabolic process	7.4118e-09	6.0922e-08	RPL35A, RPL14, RPLP2, RPL39, RPS18, RPS19, H3F3A, RPS20, RPS21, RPS24
	regulation of sodium ion transport	0.00074496	0.0156	PER1, SIK1		negative regulation of glucocorticoid receptor signaling pathway	4.5648e-05	0.0025106	CRY2, ARNTL, PER1		viral reproduction	7.6153e-09	6.0922e-08	RPL35A, RPL14, RPLP2, RPL39, RPS18, RPS19, RPS20, RPS21, RPS24
	histone H3 deacetylation	0.00136	0.0226	PER2, PER1		positive regulation of muscle cell differentiation	8.1e-05	0.004212	MYOD1, BOC, NEO1, MYOG		ribosomal small subunit biogenesis	1.2043e-07	8.4301e-07	RPS19, RPS21, RPS24
	regulation of cell differentiation	0.00136	0.0226	SIK1, KLF4		response to drug	0.0001024	0.0049982	GATA3, NCF2, SOCS1, HDAC5, FABP3, MYC, ICAM1, TXNIP, ACTC1, ATP1A1, ABCC6		rRNA processing	2.4356e-06	1.4614e-05	RPL35A, RPL14, RPS19, RPS24
	nucleotide-binding oligomerization domain containing signaling pathway	0.0016555	0.0226	UBB, TNFAIP3		skeletal muscle cell differentiation	0.00010413	0.0049982	MYOD1, KLF5, MAFF, ATF3, MYOG		respiratory electron transport chain	1.8983e-05	0.0001139	CYCS, ATP5G2, COX6B1, ATP5I
	negative regulation of endothelial cell apoptotic process	0.0018137	0.0226	GATA3, TNFAIP3		glycogen biosynthetic process	0.00013808	0.0063518	PPP1R3C, UBB, NR1D1, PER2		cellular metabolic process	4.4152e-05	0.00026491	CYCS, ATP5G2, COX6B1, ATP5I
	apoptotic process	0.0019892	0.0226	FOXO1, ACTC1, BCL2L11, CSRNP1, UBB, TNFAIP3		regulation of neurogenesis	0.0002046	0.0090024	ARNTL, CHD7, PER2		ribosomal large subunit biogenesis	0.0001691	0.00084551	RPL35A, RPL14
	regulation of tumor necrosis factor-mediated signaling pathway	0.0021508	0.0226	UBB, TNFAIP3		positive regulation of epithelial cell proliferation	0.0002366	0.0093738	C5AR1, SOX9, NR4A3, FGF1, MYC		maturation of SSU-rRNA from tricistronic rRNA transcript (SSU-rRNA. 5.8S rRNA. LSU-rRNA)	0.00019827	0.00099136	RPS19, RPS24
	negative regulation of smooth muscle cell proliferation	0.0023296	0.0226	TNFAIP3, KLF4		cellular response to bacterial lipopeptide	0.00024035	0.0093738	TLR2, TIRAP		mitochondrial ATP synthesis coupled proton transport	0.00037833	0.0018917	ATP5G2, ATP5I
	response to gamma radiation	0.0023296	0.0226	GATA3, MYC		regulation of gluconeogenesis by regulation of transcription from RNA polymerase II promoter	0.00024035	0.0093738	FOXO1, NR1D1		ATP synthesis coupled electron transport	0.0015823	0.0063291	CYCS
	negative regulation of protein ubiquitination	0.0027077	0.0226	PER2, TNFAIP3		negative regulation of bone mineralization	0.00027013	0.0103	SOX9, BCOR, CCR1		endonucleolytic cleavage to generate mature 3'-end of SSU-rRNA from (SSU-rRNA. 5.8S rRNA. LSU-rRNA)	0.0031622	0.0126	RPS21
	regulation of cellular response to X-ray	0.0028297	0.0226	GATA3		regulation of circadian rhythm	0.00037651	0.0136	CRY2, NR1D1, PER2, PER1		positive regulation of respiratory burst involved in inflammatory response	0.0031622	0.0126	RPS19
	negative regulation of chemokine (C-X-C motif) ligand 2 production	0.0028297	0.0226	KLF4		entrainment of circadian clock by photoperiod	0.00043874	0.0154	CRY2, BHLHE40, PER1		negative regulation of respiratory burst involved in inflammatory response	0.0047397	0.0142	RPS19
	positive regulation of metanephric cap mesenchymal cell proliferation	0.0028297	0.0226	MYC		response to activity	0.00047917	0.0163	NCF2, MYH2, HDAC5, SCO2		positive regulation of endothelial cell chemotaxis by VEGF-activated vascular endothelial growth factor receptor signaling pathway	0.0047397	0.0142	HSPB1
	parathyroid hormone secretion	0.0028297	0.0226	GATA3		negative regulation of fat cell differentiation	0.00060036	0.0198	FOXO1, GATA3, ARNTL, ZFPM2		nucleolus organization	0.0047397	0.0142	RPS19
	negative regulation of cGMP-mediated signaling	0.0028297	0.0226	THBS1		rRNA processing	0.00063659	0.0204	RPL14, RPL35A, RPS19, RPS24, CHD7		response to extracellular stimulus	0.0063149	0.0189	RPS19
	engulfment of apoptotic cell	0.0028297	0.0226	THBS1		positive regulation of myoblast differentiation	0.00066319	0.0206	MYOD1, BOC, MYOG		activation of cysteine-type endopeptidase activity involved in apoptotic process by cytochrome c	0.0078877	0.0189	CYCS
	negative regulation of receptor biosynthetic process	0.0028297	0.0226	NR1D1		nucleotide-binding domain. leucine rich repeat containing receptor signaling pathway	0.00074184	0.0223	TNFAIP3, NLRP3, UBB, TXNIP		positive regulation of endothelial cell chemotaxis	0.0078877	0.0189	HSPB1
	rhythmic behavior	0.0028297	0.0226	EGR2		inflammatory response	0.00088236	0.0256	TLR2, TIRAP, C5AR1, TNFAIP3, HDAC5, HDAC9, MMP25, NLRP3, CSF1, CCR1, SELE		endonucleolytic cleavage in ITS1 to separate SSU-rRNA from 5.8S rRNA and LSU-rRNA from tricistronic rRNA transcript (SSU-rRNA. 5.8S rRNA. LSU-rRNA)	0.0078877	0.0189	RPS21
	negative regulation of cell proliferation involved in mesonephros development	0.0028297	0.0226	GATA3		transcription from RNA polymerase II promoter	0.00088531	0.0256	MYOD1, GATA3, NFE2L3, SOX9, KLF5, MAFF, ATF3, BACH2, BARX2, NFATC1, KAT2A, CEBPD, CREB5, DBP		mitochondrial electron transport. cytochrome c to oxygen	0.0094582	0.0189	CYCS
	tolerance induction to lipopolysaccharide	0.0028297	0.0226	TNFAIP3		regulation of hair cycle	0.00094755	0.0256	ARNTL, PER1		erythrocyte homeostasis	0.0094582	0.0189	RPS24
	regulation of vascular wound healing	0.0028297	0.0226	TNFAIP3		circadian regulation of translation	0.00094755	0.0256	PER2, PER1		maturation of SSU-rRNA	0.0094582	0.0189	RPS19
	regulation of CD4-positive. alpha-beta T cell differentiation	0.0028297	0.0226	GATA3		regulation of skeletal muscle fiber development	0.00094755	0.0256	HDAC5, HDAC9		positive regulation of cellular component movement	0.011	0.0221	RPS19
	establishment of protein localization to vacuole	0.0028297	0.0226	TNFAIP3		viral reproduction	0.0012277	0.0319	RPL14, RPLP2, RPL35A, RPS18, RPS19, RPS20, RPS21, RPS24, PPIA, UBB, RPL39, KAT2A, RPL22		positive regulation of interleukin-1 beta production	0.011	0.0221	HSPB1
	negative regulation of dendritic cell antigen processing and presentation	0.0028297	0.0226	THBS1		negative regulation of canonical Wnt receptor signaling pathway	0.0014434	0.0353	FOXO1, SOX9, AMER1, HECW1, UBB, DKK2		mitochondrial electron transport. ubiquinol to cytochrome c	0.0126	0.0252	CYCS
	regulation of cytokine production involved in inflammatory response	0.0028297	0.0226	PER1		negative regulation of cell division	0.0014699	0.0353	MYC, TXNIP		DNA methylation on cytosine	0.0126	0.0252	H3F3A
	rhombomere 5 formation	0.0028297	0.0226	EGR2		RNA metabolic process	0.0014699	0.0353	RBFOX2, CASC3		positive regulation of tumor necrosis factor biosynthetic process	0.0173	0.0266	HSPB1
	negative regulation of nucleotide-binding oligomerization domain containing 1 signaling pathway	0.0028297	0.0226	TNFAIP3		in utero embryonic development	0.0018146	0.0436	GATA3, BCL2L11, MAFF, ZFPM2, CHD7, SCO2, KAT2A		cellular respiration	0.0188	0.0266	CYCS
	negative regulation of fibroblast growth factor receptor signaling pathway involved in ureteric bud formation	0.0028297	0.0226	GATA3		negative regulation of endothelial cell apoptotic process	0.0019777	0.0441	GATA3, TNFAIP3, ICAM1		DNA replication-independent nucleosome assembly	0.0188	0.0266	H3F3A
	type IV hypersensitivity	0.0028297	0.0226	GATA3		muscle cell fate commitment	0.0021013	0.0441	MYOD1, MYOG		positive regulation of blood vessel endothelial cell migration	0.0204	0.0266	HSPB1
	negative regulation of toll-like receptor 5 signaling pathway	0.0028297	0.0226	TNFAIP3		negative regulation of stress-activated MAPK cascade	0.0021013	0.0441	FOXO1, MYC		ribosomal small subunit assembly	0.0204	0.0266	RPS19
	positive regulation of interleukin-5 secretion	0.0028297	0.0226	GATA3		negative regulation of toll-like receptor 4 signaling pathway	0.0021013	0.0441	TNFAIP3, NR1D1		regulation of I-kappaB kinase/NF-kappaB cascade	0.0219	0.0266	HSPB1
	regulation of nephron tubule epithelial cell differentiation	0.0028297	0.0226	GATA3	Molecular function	structural constituent of ribosome	2.729e-09	5.2546e-07	RPL14, RPLP2, RPL35A, RPS18, RPS19, RPS16, RPL9, RPS20, RPS21, RPS23, RPS24, MRPS21, RPL39, RPL22		cytoplasmic translation	0.0235	0.0266	RPL35A
	actin-myosin filament sliding	0.0028297	0.0226	ACTC1		E-box binding	4.453e-09	5.2546e-07	MYOD1, GATA3, ARNTL, CIART, BHLHE40, MYC, PER1, MYOG		innate immune response in mucosa	0.025	0.0266	RPL39
	regulation of glutamate uptake involved in transmission of nerve impulse	0.0028297	0.0226	PER2		transcription factor binding	5.5179e-07	4.3592e-05	MYOD1, FOXO1, GATA3, RBFOX2, KEAP1, BCOR, HDAC5, RNF4, HDAC9, MYC, NLRP3, ZFPM2, PER1, KAT2A		negative regulation of protein serine/threonine kinase activity	0.025	0.0266	HSPB1
	regulation of histone H3-K27 methylation	0.0028297	0.0226	GATA3		transcription regulatory region sequence-specific DNA binding	1.7575e-06	0.00010369	CRY2, GATA3, ARNTL, NFE2L3, ATF3, PER2		cellular response to vascular endothelial growth factor stimulus	0.0266	0.0266	HSPB1
	rhombomere 3 formation	0.0028297	0.0226	EGR2		repressing transcription factor binding	9.2905e-06	0.00043665	ARNTL, HDAC5, HDAC9, MYC, TLE4		chromatin silencing at rDNA	0.0266	0.0266	H3F3A
	negative regulation of glial cell-derived neurotrophic factor receptor signaling pathway involved in ureteric bud formation	0.0028297	0.0226	GATA3		transcription factor binding transcription factor activity	1.6799e-05	0.00065516	FOXO1, CRY2, PER2, PER1		ncRNA metabolic process	0.0343	0.0343	SMN1
	positive regulation of bile acid biosynthetic process	0.0028297	0.0226	NR1D1		transcription corepressor activity	2.7403e-05	0.0009043	HIRA, RBFOX2, BHLHE40, BCOR, HDAC5, ATF3, HDAC9, TLE4, ZFPM2, NR1D1		ribosome biogenesis	0.0343	0.0343	RPS18
	negative regulation of antigen processing and presentation of peptide or polysaccharide antigen via MHC class II	0.0028297	0.0226	THBS1		core promoter sequence-specific DNA binding	3.6417e-05	0.0010561	GATA3, CIART, SOX9, NR4A3, NR1D1		spliceosomal complex assembly	0.0358	0.0358	SMN1
	transcription. DNA-dependent	0.0028753	0.023	FOSL2, CIART, FOXO1, PER2, PER1, MYC, PPP1R10, ARNTL, ZNF217, HOXB6, UBB		RNA polymerase II distal enhancer sequence-specific DNA binding transcription factor activity	4.8488e-05	0.0012607	MYOD1, SOX9, BHLHE40, TLE4, MYOG, NFATC1		protein tetramerization	0.0373	0.0373	RPS19
	negative regulation of type I interferon production	0.0029068	0.0233	UBB, TNFAIP3		RNA polymerase II core promoter proximal region sequence-specific DNA binding transcription factor activity involved in negative regulation of transcription	7.3176e-05	0.0016831	FOXO1, GATA3, NFE2L3, BHLHE40, ATF3, ZFPM2, NR1D1		ATP hydrolysis coupled proton transport	0.0389	0.0389	ATP5G2
	negative regulation of I-kappaB kinase/NF-kappaB cascade	0.0031126	0.0249	PER1, TNFAIP3		protein kinase C binding	0.00014446	0.0030338	TIRAP, HSPB1, HDAC5, HDAC9, SDC4		transcription initiation from RNA polymerase II promoter	0.0397	0.0397	CYCS, COX6B1
	positive regulation of endothelial cell migration	0.0035442	0.0283	GATA3, THBS1		protein deacetylase activity	0.00016093	0.0030577	HDAC10, HDAC5, HDAC9		retina homeostasis	0.0404	0.0404	HSPB1
	negative regulation of canonical Wnt receptor signaling pathway	0.0036345	0.0283	HECW1, FOXO1, UBB		NAD-dependent histone deacetylase activity (H3-K14 specific)	0.00021893	0.0039408	HDAC10, HDAC5, HDAC9		spliceosomal snRNP assembly	0.0449	0.0449	SMN1
	thymus development	0.0037699	0.0283	GATA3, BCL2L11		chromatin binding	0.00027577	0.0044124	FOXO1, GATA3, EED, ORC1, TWIST2, SOX9, HDAC5, ENY2, BARX2, TLE4, CHD7, KAT2A		regulation of translational initiation	0.0449	0.0449	HSPB1
	cellular response to growth factor stimulus	0.0040021	0.0283	MYOG, KLF4		RNA polymerase II transcription regulatory region sequence-specific DNA binding transcription factor activity involved in positive regulation of transcription	0.00035282	0.0052923	MYOD1, GATA3, MAFF, ATF3, BARX2, MYOG	Molecular function	structural constituent of ribosome	1.1102e-16	3.4417e-15	RPL35A, RPL14, RPLP2, RPL39, RPS18, RPS19, RPS16, RPL9, RPS20, RPS21, RPS23, RPS24
	cardiac muscle contraction	0.0040021	0.0283	MYL4, ACTC1		RNA polymerase II core promoter proximal region sequence-specific DNA binding	0.00042285	0.0059199	MYOD1, NFE2L3, KLF5, NR4A3, ATF3, MYC, CHD7, NR1D1, PER1, MYOG, CEBPD			0.00020573	0.003086	RPL35A, RPL14, RPS18, RPS19, HSPB1, RPS20, RPS21, RPS24
	gluconeogenesis	0.004486	0.0283	PGAM1, PER2		RNA polymerase II core promoter proximal region sequence-specific DNA binding transcription factor activity involved in positive regulation of transcription	0.0011075	0.0144	GATA3, SOX9, KLF5, NR4A3, MYC, MYOG, CEBPD, DBP		hydrogen ion transmembrane transporter activity	0.00031837	0.0031837	ATP5G2, ATP5I
	negative regulation of apoptotic process	0.0044968	0.0283	FOXO1, THBS1, MYC, ACTC1, UBB		chromatin DNA binding	0.0013017	0.0169	MYOD1, HIST1H1D, PER1, MYOG		rRNA binding	0.00065342	0.004574	RPS18, RPL9
	positive regulation of cysteine-type endopeptidase activity involved in apoptotic process	0.0047376	0.0283	MYC, BCL2L11			0.001694	0.0203	RPL14, RPL35A, RBFOX2, HNRNPA2B1, SKP2, RPS18, RPS19, TIAL1, HSPB1, RPS20, RPS21, RPS24, MRPS21, CASC3, PPIE, RNF4, PPIA, HECW1, HECW2, HIST1H1D, EIF1B, NEO1, ATP1A1, RPL22		RNA binding	0.0012251	0.0073505	RPL14, RPLP2, RPL39, SMN1
	nucleotide-binding domain. leucine rich repeat containing receptor signaling pathway	0.0047376	0.0283	UBB, TNFAIP3		histone deacetylase activity	0.0018516	0.0204	HDAC10, HDAC5, HDAC9		electron transporter. transferring electrons from CoQH2-cytochrome c reductase complex and cytochrome c oxidase complex activity	0.003261	0.0163	CYCS
	cellular response to hydrogen peroxide	0.0047376	0.0283	TNFAIP3, KLF4		RNA polymerase II regulatory region sequence-specific DNA binding	0.0021399	0.0219	MYOD1, GATA3, ATF3, BARX2, NR1D1, MYOG, DBP		protein kinase C inhibitor activity	0.0048877	0.0196	HSPB1
	response to drug	0.0050148	0.0283	GATA3, THBS1, MYC, ACTC1		histone deacetylase binding	0.0021883	0.0219	HDAC10, BCOR, HDAC5, HDAC9, KAT2A
	negative regulation of nitric oxide mediated signal transduction	0.0056516	0.0283	THBS1		RNA binding	0.0022279	0.0223	RPL14, RPLP2, RBFOX2, HNRNPA2B1, TIAL1, PPIE, SYNJ2, SMN1, RPL39, RPL22
	post-embryonic organ morphogenesis	0.0056516	0.0283	BCL2L11		ubiquitin binding	0.0024775	0.0223	CRY2, HSPB1, TNFAIP3, PER2
	lactate biosynthetic process	0.0056516	0.0283	PER2		peptidyl-prolyl cis-trans isomerase activity	0.0026966	0.0238	PPIF, PPIE, PPIA
	positive regulation of apoptotic process by virus	0.0056516	0.0283	BCL2L11		pre-mRNA intronic binding	0.002971	0.0238	HNRNPA2B1, SOX9
	pro-T cell differentiation	0.0056516	0.0283	GATA3		peptidoglycan binding	0.002971	0.0238	TLR2, NLRP3
	oxidative stress-induced premature senescence	0.0056516	0.0283	ARNTL		core promoter binding	0.0032756	0.0262	MYOD1, ARNTL, HDAC5, MYOG
	cellular process regulating host cell cycle in response to virus	0.0056516	0.0283	BCL2L11		sodium:potassium-exchanging ATPase activity	0.0038519	0.0308	ATP1B3, ATP1A1
	circadian temperature homeostasis	0.0056516	0.0283	NR1D1
	positive regulation of hemoglobin biosynthetic process	0.0056516	0.0283	KLF4
	regulation of the force of skeletal muscle contraction	0.0056516	0.0283	ACTN3
	negative regulation of muscle hyperplasia	0.0056516	0.0283	KLF4
	nephric duct formation	0.0056516	0.0283	GATA3
	positive regulation of skeletal muscle cell differentiation	0.0056516	0.0283	ARNTL
	mast cell differentiation	0.0056516	0.0283	GATA3
	canonical Wnt receptor signaling pathway involved in metanephric kidney development	0.0056516	0.0283	GATA3
	response to muscle activity involved in regulation of muscle adaptation	0.0056516	0.0283	MYOG
	striated muscle atrophy	0.0056516	0.0283	MYOG
	cellular response to magnetism	0.0056516	0.0283	MYOG
	negative regulation of CD40 signaling pathway	0.0056516	0.0283	TNFAIP3
	negative regulation of triglyceride biosynthetic process	0.0056516	0.0283	SIK1
	fibroblast apoptotic process	0.0056516	0.0283	MYC
	negative regulation of osteoclast proliferation	0.0056516	0.0283	TNFAIP3
	positive regulation of muscle atrophy	0.0056516	0.0283	MYOG
	lymphocyte migration	0.0056516	0.0283	GATA3
	post-embryonic hemopoiesis	0.0056516	0.0283	KLF4
	skeletal muscle cell differentiation	0.006091	0.0305	MYOG, EGR2
	Notch signaling pathway	0.007115	0.0334	TNRC6B, MYC, UBB
	positive regulation of fibroblast proliferation	0.0079198	0.0334	FOSL2, MYC
	positive regulation of protein catabolic process	0.0082459	0.0334	FOXO1, TNFAIP3
	positive regulation of interleukin-13 secretion	0.0084657	0.0334	GATA3
	negative regulation of B cell activation	0.0084657	0.0334	TNFAIP3
	meiosis I	0.0084657	0.0334	BCL2L11
	interleukin-4 secretion	0.0084657	0.0334	GATA3
	negative regulation of response to cytokine stimulus	0.0084657	0.0334	KLF4
	cellular response to hyperoxia	0.0084657	0.0334	FOXO1
	negative regulation of fat cell proliferation	0.0084657	0.0334	PER2
	thymic T cell selection	0.0084657	0.0334	GATA3
	post-embryonic camera-type eye development	0.0084657	0.0334	KLF4
	B-1 B cell homeostasis	0.0084657	0.0334	TNFAIP3
	protein deubiquitination involved in ubiquitin-dependent protein catabolic process	0.0084657	0.0334	TNFAIP3
	cellular response to cycloheximide	0.0084657	0.0334	KLF4
	epidermis morphogenesis	0.0084657	0.0334	KLF4
	negative regulation of oxidative phosphorylation	0.0084657	0.0334	ACTN3
	regulation of myotube differentiation	0.0084657	0.0334	SIK1
	regulation of cGMP metabolic process	0.0084657	0.0334	THBS1
	negative regulation of toll-like receptor 3 signaling pathway	0.0084657	0.0334	TNFAIP3
	response to electrical stimulus involved in regulation of muscle adaptation	0.0084657	0.0334	MYOG
	regulation of cholesterol homeostasis	0.0084657	0.0334	NR1D1
	negative regulation of endothelial cell chemotaxis	0.0084657	0.0334	THBS1
	regulation of germinal center formation	0.0084657	0.0334	TNFAIP3
	thymocyte apoptotic process	0.0084657	0.0334	BCL2L11
	regulation of type B pancreatic cell development	0.0084657	0.0334	ARNTL
	negative regulation of interleukin-8 biosynthetic process	0.0084657	0.0334	KLF4
	negative regulation of nucleotide-binding oligomerization domain containing 2 signaling pathway	0.0084657	0.0334	TNFAIP3
	response to leptin stimulus	0.0084657	0.0334	NR1D1
	positive regulation of thyroid hormone generation	0.0084657	0.0334	GATA3
	regulation of telomere maintenance	0.0084657	0.0334	MYC
	negative regulation of plasma membrane long-chain fatty acid transport	0.0084657	0.0334	THBS1
	negative regulation of cell motility	0.0084657	0.0334	GATA3
	negative regulation of toll-like receptor 2 signaling pathway	0.0084657	0.0334	TNFAIP3
	brain segmentation	0.0084657	0.0334	EGR2
	mesodermal cell fate determination	0.0084657	0.0334	KLF4
	nerve growth factor receptor signaling pathway	0.0102	0.0334	FOXO1, TNRC6B, BCL2L11, UBB
	transcription from RNA polymerase II promoter	0.0106	0.0334	GATA3, EGR2, CREB5, CSRNP1, KLF4
	cellular response to retinoic acid	0.0107	0.0334	MYOG, KLF4
	post-embryonic development	0.0111	0.0334	GATA3, CSRNP1
	positive regulation of cholesterol homeostasis	0.0113	0.0334	NR1D1
	negative regulation of calcineurin-NFAT signaling cascade	0.0113	0.0334	ACTN3
	nephric duct morphogenesis	0.0113	0.0334	GATA3
	ureter maturation	0.0113	0.0334	GATA3
	positive regulation of ureteric bud formation	0.0113	0.0334	GATA3
	regulation of developmental pigmentation	0.0113	0.0334	BCL2L11
	negative regulation of plasminogen activation	0.0113	0.0334	THBS1
	B cell apoptotic process	0.0113	0.0334	BCL2L11
	negative regulation of heterotypic cell-cell adhesion	0.0113	0.0334	KLF4
	negative regulation of mammary gland epithelial cell proliferation	0.0113	0.0334	GATA3
	T-helper 2 cell differentiation	0.0113	0.0334	GATA3
	growth plate cartilage development	0.0113	0.0334	THBS1
	negative regulation of chronic inflammatory response	0.0113	0.0334	TNFAIP3
	negative regulation of NF-kappaB transcription factor activity	0.0118	0.0334	TNFAIP3, KLF4
	response to endoplasmic reticulum stress	0.0122	0.0334	THBS1, BCL2L11
	male gonad development	0.0134	0.0334	GATA3, BCL2L11
	positive regulation of protein kinase B signaling cascade	0.0134	0.0334	GATA3, THBS1
	positive regulation of protein metabolic process	0.0141	0.0334	KLF4
	epidermal cell differentiation	0.0141	0.0334	KLF4
	regulation of cytokine biosynthetic process	0.0141	0.0334	GATA3
	positive regulation of anoikis	0.0141	0.0334	SIK1
	otic vesicle development	0.0141	0.0334	GATA3
	skeletal muscle thin filament assembly	0.0141	0.0334	ACTC1
	norepinephrine biosynthetic process	0.0141	0.0334	GATA3
	parathyroid gland development	0.0141	0.0334	GATA3
	positive regulation of hepatocyte proliferation	0.0141	0.0334	TNFAIP3
	Schwann cell differentiation	0.0141	0.0334	EGR2
	developmental pigmentation	0.0141	0.0334	BCL2L11
	negative regulation of cell division	0.0141	0.0334	MYC
	response to gravity	0.0141	0.0334	MYOG
	ureteric bud formation	0.0141	0.0334	GATA3
	regulation of pentose-phosphate shunt	0.0141	0.0334	PGAM1
	positive regulation of skeletal muscle tissue growth	0.0141	0.0334	ACTN3
	protein K11-linked deubiquitination	0.0141	0.0334	TNFAIP3
	aortic valve morphogenesis	0.0141	0.0334	GATA3
	negative regulation of CREB transcription factor activity	0.0141	0.0334	SIK1
	positive regulation of gluconeogenesis	0.0141	0.0334	FOXO1
	interferon-gamma secretion	0.0141	0.0334	GATA3
	mesenchyme migration	0.0141	0.0334	ACTC1
	negative regulation of cysteine-type endopeptidase activity involved in apoptotic process	0.0147	0.0334	THBS1, KLF4
	response to molecule of bacterial origin	0.0169	0.0334	TNFAIP3
	regulation of satellite cell proliferation	0.0169	0.0334	MYOG
	muscle cell fate commitment	0.0169	0.0334	MYOG
	mitochondrion transport along microtubule	0.0169	0.0334	UBB
	entrainment of circadian clock	0.0169	0.0334	PER1
	negative regulation of monocyte differentiation	0.0169	0.0334	MYC
	positive regulation of fibroblast apoptotic process	0.0169	0.0334	BCL2L11
	regulation of phosphatidylinositol 3-kinase activity	0.0169	0.0334	KLF4
	regulation of glycolysis	0.0169	0.0334	PGAM1
	cellular response to cold	0.0169	0.0334	FOXO1
	cellular response to laminar fluid shear stress	0.0169	0.0334	KLF4
	positive regulation of response to DNA damage stimulus	0.0169	0.0334	MYC
	myeloid cell homeostasis	0.0169	0.0334	BCL2L11
	positive regulation of transforming growth factor beta1 production	0.0169	0.0334	THBS1
	regulation of defense response to virus by host	0.0169	0.0334	TNFAIP3
	erythrocyte homeostasis	0.0169	0.0334	HOXB6
	negative regulation of cell migration involved in sprouting angiogenesis	0.0169	0.0334	KLF4
	transition between fast and slow fiber	0.0169	0.0334	ACTN3
	endocardial cushion development	0.0169	0.0334	THBS1
	positive regulation of myotube differentiation	0.0169	0.0334	MYOG
	canonical Wnt receptor signaling pathway	0.0169	0.0334	MYC, KLF4
	transcription initiation from RNA polymerase II promoter	0.0191	0.0334	NR1D1, MYC, UBB
	kidney development	0.0192	0.0334	GATA3, BCL2L11
	regulation of insulin secretion	0.0192	0.0334	PER2, ARNTL
	mesenchymal to epithelial transition	0.0196	0.0334	GATA3
	posttranscriptional gene silencing by RNA	0.0196	0.0334	TNRC6B
	positive regulation of skeletal muscle fiber development	0.0196	0.0334	MYOG
	negative regulation of gluconeogenesis	0.0196	0.0334	SIK1
	white fat cell differentiation	0.0196	0.0334	PER2
	regulation of p38MAPK cascade	0.0196	0.0334	PER1
	keratinocyte development	0.0196	0.0334	FOSL2
	positive regulation of protein homooligomerization	0.0196	0.0334	BCL2L11
	positive regulation of circadian rhythm	0.0196	0.0334	ARNTL
	tube formation	0.0196	0.0334	BCL2L11
	cellular response to interferon-alpha	0.0196	0.0334	GATA3
	posttranscriptional regulation of gene expression	0.0196	0.0334	PER1
	regulation of fibroblast migration	0.0224	0.0334	SDC4
	facial nerve structural organization	0.0224	0.0334	EGR2
	negative regulation of innate immune response	0.0224	0.0334	TNFAIP3
	regulation of energy homeostasis	0.0224	0.0334	FOXO1
	protein acetylation	0.0224	0.0334	FOXO1
	regulation of histone H3-K4 methylation	0.0224	0.0334	GATA3
	negative regulation of fibrinolysis	0.0224	0.0334	THBS1
	negative regulation of fibroblast growth factor receptor signaling pathway	0.0224	0.0334	THBS1
	negative regulation of interleukin-1 beta production	0.0224	0.0334	TNFAIP3
	regulation of ossification	0.0224	0.0334	EGR2
	proteasomal protein catabolic process	0.0224	0.0334	NR1D1
	cardiac right ventricle morphogenesis	0.0224	0.0334	GATA3
	response to ethanol	0.0232	0.0334	GATA3, ACTC1
	cellular response to lipopolysaccharide	0.0242	0.0334	NR1D1, TNFAIP3
	regulation of neural precursor cell proliferation	0.0252	0.0334	FOXO1
	positive regulation of DNA biosynthetic process	0.0252	0.0334	MYC
	respiratory burst	0.0252	0.0334	PGAM1
	inner ear receptor stereocilium organization	0.0252	0.0334	SDC4
	negative regulation of cell-matrix adhesion	0.0252	0.0334	THBS1
	response to muramyl dipeptide	0.0252	0.0334	TNFAIP3
	chronic inflammatory response	0.0252	0.0334	THBS1
	positive regulation of macrophage chemotaxis	0.0252	0.0334	THBS1
	cardiac myofibril assembly	0.0252	0.0334	ACTC1
	negative regulation of circadian rhythm	0.0252	0.0334	PER2
	regulation of fat cell differentiation	0.0252	0.0334	NR1D1
	regulation of cellular senescence	0.0252	0.0334	ARNTL
	fibroblast growth factor receptor signaling pathway	0.0256	0.0334	FOXO1, TNRC6B, UBB
	activation of MAPK activity	0.0258	0.0334	THBS1, UBB
	regulation of cell cycle	0.0275	0.0334	PER2, ARNTL
	response to magnesium ion	0.0279	0.0334	THBS1
	mesonephros development	0.0279	0.0334	GATA3
	response to redox state	0.0279	0.0334	ARNTL
	heart contraction	0.0279	0.0334	ACTC1
	negative regulation of phosphatidylinositol 3-kinase cascade	0.0279	0.0334	KLF4
	oxygen transport	0.0279	0.0334	MYC
	regulation of organ growth	0.0279	0.0334	BCL2L11
	positive regulation of fibroblast migration	0.0279	0.0334	THBS1
	viral protein processing	0.0279	0.0334	UBB
	behavioral response to pain	0.0279	0.0334	THBS1
	skeletal muscle tissue regeneration	0.0279	0.0334	MYOG
	actin filament-based movement	0.0279	0.0334	ACTC1
	actomyosin structure organization	0.0279	0.0334	ACTC1
	positive regulation of macrophage activation	0.0279	0.0334	THBS1
	anatomical structure formation involved in morphogenesis	0.0279	0.0334	GATA3
		0.0298	0.0334	PGAM1, SDC4, NR1D1, MYOG, THBS1, ACTN3, BCL2L11, UBB, TNFAIP3, KLF4
	regulation of neuron projection development	0.0307	0.0334	GATA3
	cardiac muscle tissue morphogenesis	0.0307	0.0334	ACTC1
	regulation of muscle contraction	0.0307	0.0334	TNNT2
	positive regulation of nuclear-transcribed mRNA poly(A) tail shortening	0.0307	0.0334	TNRC6B
	negative regulation of transcription regulatory region DNA binding	0.0307	0.0334	PER2
	protein O-linked fucosylation	0.0307	0.0334	THBS1
	positive regulation of blood coagulation	0.0307	0.0334	THBS1
	locomotor rhythm	0.0307	0.0334	CIART
	positive regulation of chemotaxis	0.0307	0.0334	THBS1
	negative regulation of blood vessel endothelial cell migration	0.0307	0.0334	THBS1
	negative regulation of bone resorption	0.0307	0.0334	TNFAIP3
	uterus development	0.0307	0.0334	GATA3
	positive regulation of tumor necrosis factor biosynthetic process	0.0307	0.0334	THBS1
	epidermal growth factor receptor signaling pathway	0.0308	0.0334	FOXO1, TNRC6B, UBB
	positive regulation of canonical Wnt receptor signaling pathway	0.0309	0.0334	ARNTL, UBB
	phosphatidylinositol-mediated signaling	0.0315	0.0334	FOXO1, TNRC6B
	positive regulation of apoptotic process	0.0318	0.0334	FOXO1, BCL2L11, UBB
	glucose metabolic process	0.0321	0.0334	PGAM1, UBB
	anatomical structure morphogenesis	0.0327	0.0334	FOXO1, GATA3
	apoptotic signaling pathway	0.0333	0.0334	BCL2L11, UBB
	error-free translesion synthesis	0.0334	0.0334	UBB
	regulation of neuronal synaptic plasticity	0.0334	0.0334	EGR2
	regulation of establishment of cell polarity	0.0334	0.0334	GATA3
	cellular glucose homeostasis	0.0334	0.0334	FOXO1
	positive regulation of transcription regulatory region DNA binding	0.0334	0.0334	GATA3
	response to growth factor stimulus	0.0334	0.0334	MYC
	positive regulation of endothelial cell apoptotic process	0.0334	0.0334	THBS1
	TOR signaling cascade	0.0334	0.0334	GATA3
	regulation of insulin secretion involved in cellular response to glucose stimulus	0.0334	0.0334	NR1D1
	positive regulation of cellular protein metabolic process	0.0334	0.0334	KLF4
	regulation of type I interferon production	0.0334	0.0334	UBB
	transforming growth factor beta receptor signaling pathway	0.0345	0.0345	MYC, UBB
	positive regulation of blood vessel endothelial cell migration	0.0362	0.0362	THBS1
	positive regulation of nuclear-transcribed mRNA catabolic process. deadenylation-dependent decay	0.0362	0.0362	TNRC6B
	sympathetic nervous system development	0.0362	0.0362	GATA3
	mRNA transcription from RNA polymerase II promoter	0.0362	0.0362	MYOG
	negative regulation of interleukin-12 production	0.0362	0.0362	THBS1
	positive regulation of T cell differentiation	0.0362	0.0362	GATA3
	pharyngeal system development	0.0362	0.0362	GATA3
	regulation of the force of heart contraction	0.0362	0.0362	MYL4
	T cell receptor signaling pathway	0.0369	0.0369	GATA3, UBB
	cell cycle arrest	0.0388	0.0388	THBS1, MYC
	cell fate determination	0.0389	0.0389	GATA3
	negative regulation of focal adhesion assembly	0.0389	0.0389	THBS1
	regulation of necrotic cell death	0.0389	0.0389	UBB
	regulation of lipid metabolic process	0.0389	0.0389	NR1D1
	error-prone translesion synthesis	0.0389	0.0389	UBB
	cellular response to lithium ion	0.0389	0.0389	MYOG
	positive regulation of telomerase activity	0.0389	0.0389	KLF4
	myoblast differentiation	0.0389	0.0389	MYOG
	sprouting angiogenesis	0.0389	0.0389	THBS1
	virion assembly	0.0389	0.0389	UBB
	ventricular septum development	0.0389	0.0389	GATA3
	regulation of mitochondrial membrane potential	0.0389	0.0389	UBB
	protein K48-linked deubiquitination	0.0389	0.0389	TNFAIP3
	positive regulation of interleukin-4 production	0.0389	0.0389	GATA3
	protein K63-linked deubiquitination	0.0389	0.0389	TNFAIP3
	cellular response to organic substance	0.0389	0.0389	EGR2
	tumor necrosis factor-mediated signaling pathway	0.0401	0.0401	UBB, TNFAIP3
	programmed cell death	0.0414	0.0414	BCL2L11, UBB
	B cell homeostasis	0.0416	0.0416	BCL2L11
	motor axon guidance	0.0416	0.0416	EGR2
	negative regulation of endothelial cell migration	0.0416	0.0416	THBS1
	positive regulation of myoblast differentiation	0.0416	0.0416	MYOG
	carbohydrate metabolic process	0.0425	0.0425	PGAM1, SDC4, UBB
	regulation of neuron apoptotic process	0.0444	0.0444	GATA3
	positive regulation of cell cycle arrest	0.0444	0.0444	MYOG
	positive regulation of cell cycle	0.0444	0.0444	BCL2L11
	positive regulation of focal adhesion assembly	0.0444	0.0444	SDC4
	temperature homeostasis	0.0471	0.0471	FOXO1
	negative regulation of cyclin-dependent protein kinase activity	0.0471	0.0471	TNFAIP3
	negative regulation of interferon-gamma production	0.0471	0.0471	GATA3
	chromosome organization	0.0471	0.0471	MYC
	cellular response to interleukin-4	0.0471	0.0471	GATA3
	amino acid transmembrane transport	0.0471	0.0471	SLC38A2
	phosphatidylinositol 3-kinase cascade	0.0471	0.0471	GATA3
	embryonic hemopoiesis	0.0498	0.0498	GATA3
	regulation of reactive oxygen species metabolic process	0.0498	0.0498	FOXO1
	mammary gland development	0.0498	0.0498	BCL2L11
	macromitophagy	0.0498	0.0498	UBB
	programmed necrotic cell death	0.0498	0.0498	UBB
	nucleotide-excision repair. DNA gap filling	0.0498	0.0498	UBB
	focal adhesion assembly	0.0498	0.0498	ACTN3
	lens development in camera-type eye	0.0498	0.0498	GATA3
	response to ischemia	0.0498	0.0498	PER2
	negative regulation of JNK cascade	0.0498	0.0498	PER1
	skeletal muscle fiber development	0.0498	0.0498	MYOG
	negative regulation of interleukin-6 production	0.0498	0.0498	TNFAIP3
	regulation of vasoconstriction	0.0498	0.0498	PER2
Molecular function	E-box binding	5.4489e-10	5.7214e-08	CIART, GATA3, PER1, MYOG, MYC, ARNTL
	sequence-specific DNA binding transcription factor activity	1.0002e-06	5.2009e-05	FOSL2, FOS, GATA3, MYOG, MYC, EGR2, CREB5, ZNF217, CSRNP1, HOXB6, PBX1, KLF4
	transcription factor binding transcription factor activity	8.1329e-06	0.00028465	FOXO1, PER2, PER1
	RNA polymerase II core promoter proximal region sequence-specific DNA binding	1.5547e-05	0.00040422	FOSL2, NR1D1, PER1, MYOG, MYC, EGR2, ZNF217
	sequence-specific DNA binding	7.6221e-05	0.0013924	FOXO1, FOS, MYOG, CREB5, ARNTL, CSRNP1, HOXB6
	transcription regulatory region sequence-specific DNA binding	0.00010639	0.0013924	GATA3, PER2, ARNTL
	transcription regulatory region DNA binding	0.000107	0.0013924	NR1D1, GATA3, EGR2, ZNF217, KLF4
	core promoter sequence-specific DNA binding	0.00011679	0.0013924	CIART, NR1D1, GATA3
	RNA polymerase II core promoter proximal region sequence-specific DNA binding transcription factor activity involved in negative regulation of transcription	0.00012658	0.0013924	FOXO1, NR1D1, GATA3, ZNF217
	RNA polymerase II core promoter proximal region sequence-specific DNA binding transcription factor activity involved in positive regulation of transcription	0.0001696	0.001696	GATA3, MYOG, MYC, EGR2, KLF4
	core promoter binding	0.00050887	0.0045798	MYOG, ARNTL, KLF4
	RNA polymerase II core promoter proximal region sequence-specific DNA binding transcription factor activity	0.00090716	0.0072118	FOSL2, ARNTL
	core promoter proximal region sequence-specific DNA binding	0.00090716	0.0072118	GATA3, KLF4
	HMG box domain binding	0.0010303	0.0072118	GATA3, EGR2
	fibronectin binding	0.0015981	0.0103	SDC4, THBS1
	RNA polymerase II transcription regulatory region sequence-specific DNA binding transcription factor activity involved in positive regulation of transcription	0.0017181	0.0103	GATA3, MYOG, CSRNP1
	repressing transcription factor binding	0.0022844	0.0137	MYC, ARNTL
	sequence-specific DNA binding transcription factor recruiting transcription factor activity	0.0029181	0.0146	KLF4
	protein binding	0.0031628	0.0158	SLC38A2, FOSL2, CIART, PGAM1, FOXO1, SDC4, NR1D1, GATA3, PER2, MYOG, TNRC6B, SIK1, THBS1, MYC, EGR2, CREB5, ARNTL, ACTN3, BCL2L11, TNNT2, ZNF217, CSRNP1, HOXB6, UBB, TNFAIP3, KLF4
	ligase activity	0.0034163	0.0171	HECW1, HECW2, EGR2, TNFAIP3
	transcription factor binding	0.0047583	0.0175	FOXO1, GATA3, PER1, MYC
	RNA polymerase II transcription factor binding	0.0047619	0.0175	GATA3, KLF4
	protein dimerization activity	0.0052902	0.0175	GATA3, MYC, ARNTL
	nucleic acid binding transcription factor activity	0.0058279	0.0175	GATA3
	aryl hydrocarbon receptor binding	0.0058279	0.0175	ARNTL
	collagen V binding	0.0058279	0.0175	THBS1
	myosin II heavy chain binding	0.0058279	0.0175	MYL4
	phosphatidylinositol 3-kinase regulator activity	0.0058279	0.0175	KLF4
	chromatin DNA binding	0.0064634	0.0194	PER1, MYOG
	phosphoglycerate mutase activity	0.0087295	0.0232	PGAM1
	troponin C binding	0.0087295	0.0232	TNNT2
	thrombospondin receptor activity	0.0087295	0.0232	SDC4
	kinase binding	0.0087467	0.0232	PER1, TNFAIP3
	ubiquitin binding	0.0090984	0.0232	PER2, TNFAIP3
	RNA polymerase II regulatory region sequence-specific DNA binding	0.0106	0.0232	NR1D1, GATA3, MYOG
	transcription cofactor binding	0.0116	0.0232	KLF4
	transcription corepressor binding	0.0116	0.0232	NR1D1
	bisphosphoglycerate mutase activity	0.0116	0.0232	PGAM1
	2.3-bisphosphoglycerate-dependent phosphoglycerate mutase activity	0.0116	0.0232	PGAM1
	troponin I binding	0.0116	0.0232	TNNT2
	fibrinogen binding	0.0116	0.0232	THBS1
	chromatin binding	0.0132	0.0264	FOSL2, FOXO1, GATA3, EGR2
	bisphosphoglycerate 2-phosphatase activity	0.0145	0.029	PGAM1
	interleukin-2 receptor binding	0.0145	0.029	GATA3
	cAMP response element binding protein binding	0.0174	0.0348	SIK1
	ubiquitin protein ligase binding	0.0224	0.0401	FOXO1, PER1, EGR2
	tropomyosin binding	0.0231	0.0401	TNNT2
	integrin binding	0.0256	0.0401	THBS1, ACTN3
	proteoglycan binding	0.0316	0.0401	THBS1
	amino acid transmembrane transporter activity	0.0345	0.0401	SLC38A2
	transforming growth factor beta binding	0.0373	0.0401	THBS1
	RNA polymerase II transcription factor binding transcription factor activity involved in positive regulation of transcription	0.0401	0.0401	KLF4
	14-3-3 protein binding	0.0401	0.0401	SIK1
	ATPase activity	0.0424	0.0424	ACTC1, TNNT2
	myosin binding	0.0429	0.0429	ACTC1
	enhancer sequence-specific DNA binding	0.0429	0.0429	GATA3
	low-density lipoprotein particle binding	0.0429	0.0429	THBS1
	fibroblast growth factor binding	0.0457	0.0457	THBS1
	protein phosphatase inhibitor activity	0.0457	0.0457	PPP1R10
	K63-linked polyubiquitin binding	0.0457	0.0457	TNFAIP3
	laminin binding	0.0457	0.0457	THBS1
	actin monomer binding	0.0457	0.0457	MYL4
